# Supplementary material for: An Economic Evaluation of Home Management of Malaria in Uganda: An Interactive Markov Model
Source: PLoS One. 2010 Aug 27;5(8):e12439. doi: 10.1371/journal.pone.0012439 (PMC2929190; doi:10.1371/journal.pone.0012439)
Supplement: Model S1 — Interactive model for the evaluation of HMM strategies. The model is a Microsoft Excel file and requires that macros are allowed to run. (0.57 MB XLS) [file pone.0012439.s001.xls]

## Sheet: UsrInt
	Estimating the cost-effectiveness of HMM according to malaria incidence and access to health facilities
		(Notes: 1. Macros must be enabled in the tools menu. 2. Roll over red markings for further explanations)
				Weekly probability of parasite clearance failure											Post treatment prophylaxis (weeks)
	Drug	Cost	Low transmission				Med transmission				High transmission
			Wk1	Wk2	Wk3	Wk4	Wk1	Wk2	Wk3	Wk4	Wk1	Wk2	Wk3	Wk4
1	CQ+SP	0.15	0.294	0.357	0.203	0.059	0.185	0.24	0.253	0.096	0.159	0.234	0.284	0.155	2
2	AQ+AS	0.5	na	na	na	na	0.011	0.036	0.089	0.104	0.003	0.082	0.351	0.193	3
3	AL	0.66	0.006	0	0.03	0.118	0.011	0	0	0.109	0.003	0.018	0.183	0.217	4
4	DP	1.3	0	0	0.022	0.017	na	na	na	na	0	0	0.025	0.086	4
5	Custom 1	5	0.35	0.5	0.55	0.05	0.4	0.5	0.55	0.6	0.5	0.6	0.7	0.8	0
6	Custom 2	0.2	0	0	0	0.01	0	0	0.01	0.01	0	0	0.01	0.01	4
		Health facility drug			3		Perspective:
		HMM drug			3		Decision threshold:				3				Custom value:		1400
			Transmission intensity
	Access to health facilities		Low	Med	High		Key:
		1	LCLE	LCLE	DTS		DTS	HMM dominates
		0.5	LCLE	DTS	DTS		C/E	HMM more costly and more effective, below threshold
		0.25	LCLE	DTS	DTS		Not C/E	HMM more costly and more effective, above threshold
		0	C/E	C/E	C/E		LCLE	HMM less costly but less effective
							DTD	HMM dominated
								View:	1

## Sheet: Parameters
	Costs				YLL calculation				Costs
	cAM HF	0.66			LE at 1-4yrs	52			Access					No access
	cAM HMM	0.66			Discount rate	0.03			Standard	Societal	Patient	Provider		Standard	Societal	Patient	Provider
	cDel	0.2			Disability wieghts				SA	0	0	0		SA	0	0	0
	cIPmal	20			Febrile illness	0.211			FevMal	6.16	1	5.16		FevMal	1	1	0
	cIPnm	12			Severe illness	0.471			FevNM	5.8	1	4.8		FevNM	1	1	0
	cOPD	4.5			Death	1			Sevmal	28.6483	8.64833	20		Sevmal	8.64833	8.64833	0
	cPrivClin	2							SevNM	17.3	5.3	12		SevNM	5.3	5.3	0
	% access to care	0.5	(range in table)						De	0	0	0		De	0	0	0
	HMMptp	4
	HFptp	4
											Colour key:
	cAB	0.3									Cells can be modified in the user interface
				Used in model	1	2	3				Data relating to HMM
	P untreated mal severe	0.3	0.15	0.15	0.3	0.22	0.15				Data relating to standard care
	CFR sev mal untreated	0.75	0.6	0.6	0.75	0.67	0.6				Linked cells - not to be changed
	CFR sev mal treated	0.15	0.15
	malaria/year	3		8	0.1	4	8
	NMFI/yr	4
	% NMFI bacterial	0.3
	Antibiotic efficacy	0.8
		0.5			Parasite clearance failure rate, drug cost&PTP
	P untreated bacterial severe	0.25			Drug	Cost	7	14	21	28+	PTP
	CFR treated sev bacterial	0.1		1	Health facility drug	0.66	0.003	0.018	0.183	0.217	4
	CFR untreated sev bacterial	0.4		2	HMM drug	0.66	0.003	0.018	0.183	0.217	4
	Disability weights											CostsHMM					Costs standard
	Susceptible, asymptomatic	0											Societal	Patient	Provider		Standard	Societal	Patient	Provider
	FevMal	0.22										SA	0.047619	0	0.047619		SA	0	0	0
	FevNM	0.22										FevMal	0.707619	0	0.707619		FevMal	3.58	1	2.58
	Sevmal	0.7										FevNM	0.707619	0	0.707619		FevNM	3.4	1	2.4
	SevNM	0.7										Sevmal	18.6483	8.64833	10		Sevmal	18.6483	8.64833	10
	De	1										SevNM	11.3	5.3	6		SevNM	11.3	5.3	6
												De	0	0	0		De	0	0	0
	HoT	600
	Transition probabilities
																			Transition probabilities for HMM
	Access to HS	SA	FevMal	Wk2	Wk3	Wk4	FevNM	ptp1	ptp2	ptp3	ptp4	Sevmal	SevNM	De						SA	FevMal	Wk2	Wk3	Wk4	FevNM	ptp1	ptp2	ptp3	ptp4	Sevmal	SevNM	De
	SA(28+)	0.769231	0.153846	0	0	0	0.0769231	0	0	0	0	0	0	0					SA(28+)	0.769231	0.153846	0	0	0	0.0769231	0	0	0	0	0	0	0	1
	FevMal	0	0.00255	0.920077	0	0	0.0769231	0	0	0	0	0.00045	0	0	1				FevMal	0	0.00255	0.920077	0	0	0.0769231	0	0	0	0	0.00045	0	0	1
	wk2	0	0.0153	0	0.905077	0	0.0769231	0	0	0	0	0.0027	0	0	1				wk2	0	0.0153	0	0.905077	0	0.0769231	0	0	0	0	0.0027	0	0	1
	wk3	0	0.15555	0	0	0.740077	0.0769231	0	0	0	0	0.02745	0	0	1				wk3	0	0.15555	0	0	0.740077	0.0769231	0	0	0	0	0.02745	0	0	1
	wk4	0.706077	0.18445	0	0	0	0.0769231	0	0	0	0	0.03255	0	0	1				wk4	0.706077	0.18445	0	0	0	0.0769231	0	0	0	0	0.03255	0	0	1
	FevNM	0.94	0	0	0	0	0.045	0	0	0	0	0	0.015	0	1				FevNM	0	0	0	0	0	0.0769231	0.848077	0	0	0	0	0.075	0	1
	ptp1	0.923077	0	0	0	0	0.0769231	0	0	0	0	0	0	0	1				ptp1	0	0	0	0	0	0.0769231	0	0.923077	0	0	0	0	0	1
	ptp2	0.923077	0	0	0	0	0.0769231	0	0	0	0	0	0	0	1				ptp2	0	0	0	0	0	0.0769231	0	0	0.923077	0	0	0	0	1
	ptp3	0.923077	0	0	0	0	0.0769231	0	0	0	0	0	0	0	1				ptp3	0	0	0	0	0	0.0769231	0	0	0	0.923077	0	0	0	1
	ptp4	0.923077	0	0	0	0	0.0769231	0	0	0	0	0	0	0	1				ptp4	0.923077	0	0	0	0	0.0769231	0	0	0	0	0	0	0	1
	Sevmal	0.4	0	0	0	0	0	0	0	0	0	0	0	0.6	1				Sevmal	0.4	0	0	0	0	0	0	0	0	0	0	0	0.6	1
	SevNM	0.9	0	0	0	0	0	0	0	0	0	0	0	0.1	1				SevNM	0.75	0	0	0	0	0	0	0	0	0	0	0	0.25	1
	De	0	0	0	0	0	0	0	0	0	0	0	0	1	1				De	0	0	0	0	0	0	0	0	0	0	0	0	1	1
																			Transition probabilities for standard care
	No access to HS	SA	FevMal				FevNM					Sevmal	SevNM	De						SA	FevMal				FevNM					Sevmal	SevNM	De
	SA	0.769231	0.153846	0	0	0	0.0769231	0	0	0	0	0	0	0	1				SA	0.769231	0.153846	0	0	0	0.0769231	0	0	0	0	0	0	0	1
	FevMal	0.773077	0	0	0	0	0.0769231	0	0	0	0	0.15	0	0	1				FevMal	0.386538	0.001275	0.460038	0	0	0.0769231	0	0	0	0	0.075225	0	0	1
	Wk2	0.923077	0	0	0	0	0.0769231	0	0	0	0	0	0	0	1				Wk2	0.461538	0.00765	0	0.452538	0	0.0769231	0	0	0	0	0.00135	0	0	1
	Wk3	0.923077	0	0	0	0	0.0769231	0	0	0	0	0	0	0	1				Wk3	0.461538	0.077775	0	0	0.370038	0.0769231	0	0	0	0	0.013725	0	0	1
	Wk4	0.923077	0	0	0	0	0.0769231	0	0	0	0	0	0	0	1				Wk4	0.814577	0.092225	0	0	0	0.0769231	0	0	0	0	0.016275	0	0	1
	FevNM	0.848077	0	0	0	0	0.0769231	0	0	0	0	0	0.075	0	1				FevNM	0.894038	0	0	0	0	0.0609615	0	0	0	0	0	0.045	0	1
	ptp1	0.923077	0	0	0	0	0.0769231	0	0	0	0	0	0	0	1				ptp1	0.923077	0	0	0	0	0.0769231	0	0	0	0	0	0	0	1
	ptp2	0.923077	0	0	0	0	0.0769231	0	0	0	0	0	0	0	1				ptp2	0.923077	0	0	0	0	0.0769231	0	0	0	0	0	0	0	1
	ptp3	0.923077	0	0	0	0	0.0769231	0	0	0	0	0	0	0	1				ptp3	0.923077	0	0	0	0	0.0769231	0	0	0	0	0	0	0	1
	ptp4	0.923077	0	0	0	0	0.0769231	0	0	0	0	0	0	0	1				ptp4	0.923077	0	0	0	0	0.0769231	0	0	0	0	0	0	0	1
	Sevmal	0.4	0	0	0	0	0	0	0	0	0	0	0	0.6	1				Sevmal	0.4	0	0	0	0	0	0	0	0	0	0	0	0.6	1
	SevNM	0.6	0	0	0	0	0	0	0	0	0	0	0	0.4	1				SevNM	0.75	0	0	0	0	0	0	0	0	0	0	0	0.25	1
	De	0	0	0	0	0	0	0	0	0	0	0	0	1	1				De	0	0	0	0	0	0	0	0	0	0	0	0	1	1
				0

## Sheet: HMM
	HMM
																	Perspective
	0	SA	FevMal	Wk2	Wk3	Wk4	FevNM	ptp1	ptp2	ptp3	ptp4	Sevmal	SevNM	De			Societal	2
	SA(28+)	0.769231	0.153846	0	0	0	0.0769231	0	0	0	0	0	0	0	1		Provider
	FevMal	0	0.00255	0.920077	0	0	0.0769231	0	0	0	0	0.00045	0	0	1
	wk2	0	0.0153	0	0.905077	0	0.0769231	0	0	0	0	0.0027	0	0	1
	wk3	0	0.15555	0	0	0.740077	0.0769231	0	0	0	0	0.02745	0	0	1		cSA	0.047619
	wk4	0.706077	0.18445	0	0	0	0.0769231	0	0	0	0	0.03255	0	0	1		cFevMal	0.707619
	FevNM	0	0	0	0	0	0.0769231	0.848077	0	0	0	0	0.075	0	1		cFevNM	0.707619
	ptp1	0	0	0	0	0	0.0769231	0	0.923077	0	0	0	0	0	1		cSevmal	10
	ptp2	0	0	0	0	0	0.0769231	0	0	0.923077	0	0	0	0	1		cSevNM	6
	ptp3	0	0	0	0	0	0.0769231	0	0	0	0.923077	0	0	0	1		cDe	0
	ptp4	0.923077	0	0	0	0	0.0769231	0	0	0	0	0	0	0	1
	Sevmal	0.4	0	0	0	0	0	0	0	0	0	0	0	0.6	1
	SevNM	0.75	0	0	0	0	0	0	0	0	0	0	0	0.25	1
	De	0	0	0	0	0	0	0	0	0	0	0	0	1	1
		Societal	Patient	Provider
	cSA	0.047619	0	0.047619
	cFevMal	0.707619	0	0.707619
	cFevNM	0.707619	0	0.707619
	cSevmal	18.6483	8.64833	10
	cSevNM	11.3	5.3	6
	cDe	0	0	0
		Weight	Av Days	per cycle
	uSA	0	7	0
	uFevMal	0.3	7	0.00575342
	uFevNM	0.3	7	0.00575342
	uSevmal	0.7	7	0.0134247
	uSevNM	0.7	7	0.0134247
	uDe	1	7	0.0191781
		SA	FevMal	wk2	wk3	wk4	FevNM	ptp1	ptp2	ptp3	ptp4	Sevmal	SevNM	De	Cost	DALYs	ACTs used
	1	1000	0				0					0	0		47.619	0	0
	2	769.231	153.846	0	0	0	76.9231	0	0	0	0	0	0	0	199.927	1.32771	230.769	1000
	3	591.716	118.736	141.55	0	0	76.9231	65.2367	0	0	0	0.0692308	5.76923	0	201.936	1.20409	195.659	1000
	4	459.521	93.5017	109.246	128.114	0	76.474	65.2367	60.2185	0	0	0.435617	5.76923	1.48385	181.132	1.0897	169.976	1000
	5	357.979	92.5335	86.0288	98.8758	94.8141	76.3316	64.8558	60.2185	55.5863	0	3.85377	5.73555	3.18752	209.49	1.16142	168.865	1000
	6	348.157	89.4944	85.1379	77.8627	73.1757	75.9402	64.7351	59.8669	55.5863	51.3104	6.07426	5.72487	6.93367	228.736	1.24319	165.435	1000
	7	373.568	80.7023	82.3418	77.0564	57.6244	75.4821	64.4032	59.7555	55.2618	51.3104	4.78935	5.69552	12.0094	210.375	1.26967	156.184	1000
	8	381.598	81.5525	74.2523	74.5256	57.0277	75.1927	64.0146	59.4491	55.1589	51.0108	4.24951	5.66116	16.3069	205.549	1.34761	156.745	1000
	9	386.835	82.1626	75.0346	67.2041	55.1547	74.9063	63.7692	59.0904	54.8761	50.9159	4.13916	5.63946	20.2719	204.794	1.42374	157.069	1000
	10	389.394	81.4976	75.5959	67.9121	49.7362	74.6115	63.5263	58.8639	54.545	50.6548	3.8796	5.61798	24.1653	201.512	1.48911	156.109	1000
	11	387.175	81.0087	74.984	68.4201	50.2602	74.3336	63.2763	58.6397	54.3359	50.3492	3.72388	5.59586	27.8975	199.174	1.55389	155.342	1000
	12	385.477	80.8324	74.5343	67.8663	50.6362	74.0602	63.0406	58.4089	54.129	50.1562	3.75301	5.57502	31.5308	198.941	1.62109	154.893	1000
	13	384.254	80.5471	74.3721	67.4592	50.2263	73.7801	62.8088	58.1914	53.9159	49.9652	3.74875	5.55452	35.1764	198.317	1.68742	154.327	1000
	14	382.831	80.2169	74.1095	67.3124	49.925	73.5016	62.5712	57.9773	53.7151	49.7685	3.72367	5.53351	38.8143	197.442	1.75307	153.718	1000
	15	381.316	79.9146	73.8057	67.0748	49.8164	73.2253	62.335	57.758	53.5175	49.5832	3.70898	5.51262	42.4319	196.688	1.81864	153.14	1000
	16	379.881	79.6191	73.5276	66.7998	49.6405	72.9497	62.1007	57.54	53.3151	49.4008	3.69796	5.4919	46.0354	195.981	1.88404	152.569	1000
	17	378.465	79.3182	73.2557	66.5481	49.437	72.675	61.867	57.3237	53.1138	49.2139	3.68381	5.47123	49.6272	195.241	1.94914	151.993	1000
	18	377.039	79.0187	72.9788	66.3021	49.2507	72.4014	61.634	57.108	52.9142	49.0281	3.6694	5.45062	53.2052	194.5	2.01399	151.42	1000
	19	375.617	78.7216	72.7033	66.0515	49.0686	72.1288	61.4019	56.8929	52.7151	48.8439	3.6557	5.4301	56.7695	193.769	2.07861	150.85	1000
	20	374.204	78.4254	72.4299	65.8021	48.8832	71.8573	61.1708	56.6787	52.5165	48.6601	3.64202	5.40966	60.3205	193.04	2.14299	150.283	1000
	21	372.795	78.13	72.1574	65.5547	48.6986	71.5868	60.9405	56.4653	52.3188	48.4768	3.62827	5.3893	63.8581	192.313	2.20712	149.717	1000
	22	371.392	77.8359	71.8856	65.308	48.5155	71.3173	60.7111	56.2528	52.1219	48.2943	3.6146	5.36901	67.3824	191.589	2.27101	149.153	1000
	23	369.994	77.5429	71.615	65.062	48.3329	71.0488	60.4825	56.041	51.9256	48.1125	3.601	5.34879	70.8934	190.868	2.33466	148.592	1000
	24	368.601	77.2509	71.3454	64.8171	48.1509	70.7813	60.2548	55.83	51.7301	47.9314	3.58744	5.32866	74.3912	190.149	2.39807	148.032	1000
	25	367.213	76.9601	71.0768	64.5731	47.9696	70.5148	60.028	55.6198	51.5354	47.7509	3.57394	5.3086	77.8758	189.433	2.46124	147.475	1000
	26	365.831	76.6704	70.8092	64.33	47.789	70.2494	59.802	55.4104	51.3414	47.5711	3.56048	5.28861	81.3474	188.72	2.52417	146.92	1000
	27	364.453	76.3817	70.5426	64.0878	47.6091	69.9849	59.5769	55.2018	51.1481	47.392	3.54708	5.2687	84.8058	188.01	2.58687	146.367	1000
	28	363.081	76.0942	70.2771	63.8465	47.4299	69.7214	59.3526	54.994	50.9555	47.2136	3.53372	5.24887	88.2512	187.302	2.64933	145.816	1000
	29	361.714	75.8077	70.0125	63.6062	47.2513	69.4589	59.1291	54.787	50.7637	47.0359	3.52042	5.22911	91.6837	186.597	2.71156	145.267	1000
	30	360.353	75.5223	69.7489	63.3667	47.0735	69.1974	58.9065	54.5807	50.5726	46.8588	3.50717	5.20942	95.1032	185.894	2.77355	144.72	1000
	31	358.996	75.238	69.4863	63.1281	46.8962	68.9369	58.6848	54.3753	50.3822	46.6824	3.49396	5.18981	98.5099	185.194	2.83531	144.175	1000
	32	357.645	74.9548	69.2248	62.8905	46.7197	68.6774	58.4638	54.1705	50.1925	46.5067	3.48081	5.17027	101.904	184.497	2.89683	143.632	1000
	33	356.298	74.6726	68.9641	62.6537	46.5438	68.4189	58.2437	53.9666	50.0036	46.3316	3.46771	5.15081	105.285	183.803	2.95813	143.091	1000
	34	354.957	74.3915	68.7045	62.4179	46.3686	68.1613	58.0245	53.7634	49.8153	46.1572	3.45465	5.13141	108.653	183.111	3.01919	142.553	1000
	35	353.62	74.1114	68.4459	62.1829	46.194	67.9047	57.806	53.561	49.6278	45.9834	3.44165	5.1121	112.009	182.421	3.08002	142.016	1000
	36	352.289	73.8324	68.1882	61.9488	46.0201	67.649	57.5884	53.3594	49.441	45.8103	3.42869	5.09285	115.352	181.735	3.14063	141.481	1000
	37	350.963	73.5544	67.9315	61.7156	45.8469	67.3944	57.3716	53.1585	49.2548	45.6378	3.41578	5.07368	118.682	181.05	3.201	140.949	1000
	38	349.642	73.2775	67.6757	61.4832	45.6743	67.1406	57.1556	52.9584	49.0694	45.466	3.40292	5.05458	122	180.369	3.26115	140.418	1000
	39	348.325	73.0017	67.421	61.2517	45.5023	66.8879	56.9404	52.759	48.8847	45.2948	3.39011	5.03555	125.305	179.69	3.32107	139.89	1000
	40	347.014	72.7268	67.1671	61.0212	45.331	66.6361	56.7261	52.5604	48.7006	45.1243	3.37735	5.01659	128.598	179.013	3.38077	139.363	1000
	41	345.708	72.453	66.9143	60.7914	45.1603	66.3852	56.5125	52.3625	48.5173	44.9544	3.36463	4.99771	131.879	178.339	3.44024	138.838	1000
	42	344.406	72.1803	66.6624	60.5626	44.9903	66.1353	56.2998	52.1654	48.3346	44.7852	3.35197	4.97889	135.147	177.668	3.49949	138.316	1000
	43	343.11	71.9085	66.4114	60.3346	44.821	65.8863	56.0878	51.969	48.1527	44.6166	3.33935	4.96015	138.403	176.999	3.55852	137.795	1000
	44	341.818	71.6378	66.1614	60.1074	44.6522	65.6383	55.8767	51.7734	47.9714	44.4486	3.32678	4.94147	141.647	176.333	3.61732	137.276	1000
	45	340.531	71.3681	65.9123	59.8811	44.4841	65.3912	55.6663	51.5785	47.7908	44.2813	3.31425	4.92287	144.878	175.669	3.6759	136.759	1000
	46	339.249	71.0994	65.6642	59.6557	44.3167	65.145	55.4567	51.3843	47.6109	44.1146	3.30177	4.90434	148.097	175.008	3.73426	136.244	1000
	47	337.972	70.8318	65.417	59.4311	44.1498	64.8997	55.248	51.1908	47.4316	43.9485	3.28934	4.88587	151.305	174.349	3.7924	135.732	1000
	48	336.7	70.5651	65.1707	59.2074	43.9836	64.6554	55.04	50.9981	47.2531	43.7831	3.27696	4.86748	154.5	173.692	3.85032	135.221	1000
	49	335.432	70.2995	64.9253	58.9845	43.818	64.412	54.8328	50.8061	47.0752	43.6182	3.26462	4.84916	157.683	173.039	3.90803	134.711	1000
	50	334.169	70.0348	64.6809	58.7624	43.6531	64.1695	54.6263	50.6149	46.898	43.454	3.25233	4.8309	160.854	172.387	3.96552	134.204	1000
	51	332.911	69.7712	64.4374	58.5412	43.4887	63.9279	54.4207	50.4243	46.7214	43.2904	3.24009	4.81271	164.013	171.738	4.02279	133.699	1000
	52	331.658	69.5085	64.1948	58.3208	43.325	63.6873	54.2158	50.2345	46.5455	43.1274	3.22789	4.79459	167.16	171.092	4.07984	133.196	1000
	53	330.409	69.2468	63.9532	58.1013	43.1619	63.4475	54.0117	50.0454	46.3703	42.9651	3.21574	4.77654	170.295	170.447	4.13668	132.694	1000
	54	329.165	68.9861	63.7124	57.8825	42.9994	63.2086	53.8084	49.8569	46.1957	42.8033	3.20363	4.75856	173.419	169.806	4.19331	132.195	1000
	55	327.926	68.7264	63.4725	57.6646	42.8375	62.9707	53.6058	49.6693	46.0218	42.6422	3.19157	4.74065	176.531	169.167	4.24972	131.697	1000
	56	326.692	68.4677	63.2336	57.4475	42.6762	62.7336	53.404	49.4823	45.8485	42.4817	3.17956	4.7228	179.631	168.53	4.30592	131.201	1000
	57	325.462	68.2099	62.9955	57.2313	42.5156	62.4974	53.2029	49.296	45.6759	42.3217	3.16759	4.70502	182.719	167.895	4.36191	130.707	1000
	58	324.236	67.9531	62.7584	57.0158	42.3555	62.2622	53.0026	49.1104	45.504	42.1624	3.15566	4.68731	185.796	167.263	4.41769	130.215	1000
	59	323.016	67.6973	62.5221	56.8011	42.1961	62.0278	52.8031	48.9255	45.3327	42.0037	3.14378	4.66966	188.861	166.633	4.47326	129.725	1000
	60	321.8	67.4424	62.2867	56.5873	42.0372	61.7942	52.6043	48.7413	45.162	41.8455	3.13195	4.65208	191.915	166.006	4.52862	129.237	1000
	61	320.588	67.1885	62.0522	56.3743	41.879	61.5616	52.4063	48.5578	44.992	41.688	3.12016	4.63457	194.957	165.381	4.58377	128.75	1000
	62	319.381	66.9356	61.8186	56.162	41.7213	61.3298	52.209	48.375	44.8226	41.5311	3.10841	4.61712	197.988	164.759	4.63871	128.265	1000
	63	318.179	66.6836	61.5859	55.9506	41.5642	61.099	52.0124	48.1929	44.6539	41.3747	3.09671	4.59974	201.007	164.138	4.69345	127.783	1000
	64	316.981	66.4326	61.354	55.74	41.4078	60.8689	51.8166	48.0115	44.4858	41.2189	3.08505	4.58242	204.015	163.52	4.74798	127.301	1000
	65	315.788	66.1825	61.1231	55.5301	41.2519	60.6398	51.6215	47.8307	44.3183	41.0638	3.07344	4.56517	207.012	162.905	4.8023	126.822	1000
	66	314.599	65.9333	60.893	55.3211	41.0966	60.4115	51.4272	47.6507	44.1514	40.9092	3.06186	4.54798	209.997	162.291	4.85642	126.345	1000
	67	313.415	65.6851	60.6637	55.1128	40.9419	60.1841	51.2336	47.4713	43.9852	40.7552	3.05034	4.53086	212.971	161.68	4.91034	125.869	1000
	68	312.235	65.4378	60.4353	54.9053	40.7877	59.9575	51.0407	47.2925	43.8196	40.6017	3.03885	4.5138	215.934	161.072	4.96405	125.395	1000
	69	311.059	65.1914	60.2078	54.6986	40.6342	59.7318	50.8486	47.1145	43.6547	40.4489	3.02741	4.49681	218.886	160.465	5.01756	124.923	1000
	70	309.888	64.946	59.9811	54.4927	40.4812	59.5069	50.6571	46.9371	43.4903	40.2966	3.01602	4.47988	221.827	159.861	5.07087	124.453	1000
	71	308.722	64.7015	59.7553	54.2876	40.3288	59.2829	50.4664	46.7604	43.3266	40.1449	3.00466	4.46302	224.756	159.259	5.12398	123.984	1000
	72	307.559	64.4579	59.5304	54.0832	40.177	59.0597	50.2764	46.5844	43.1635	39.9938	2.99335	4.44622	227.675	158.66	5.17689	123.518	1000
	73	306.401	64.2153	59.3063	53.8796	40.0257	58.8373	50.0872	46.409	43.001	39.8432	2.98208	4.42948	230.582	158.063	5.2296	123.053	1000
	74	305.248	63.9735	59.083	53.6767	39.875	58.6158	49.8986	46.2343	42.8391	39.6932	2.97085	4.4128	233.479	157.468	5.28211	122.589	1000
	75	304.099	63.7327	58.8606	53.4747	39.7249	58.3952	49.7107	46.0602	42.6778	39.5438	2.95967	4.39619	236.365	156.875	5.33443	122.128	1000
	76	302.954	63.4928	58.639	53.2733	39.5754	58.1753	49.5236	45.8868	42.5171	39.3949	2.94853	4.37964	239.24	156.284	5.38654	121.668	1000
	77	301.813	63.2537	58.4182	53.0728	39.4264	57.9563	49.3372	45.7141	42.3571	39.2466	2.93743	4.36315	242.104	155.696	5.43846	121.21	1000
	78	300.677	63.0156	58.1983	52.873	39.2779	57.7381	49.1514	45.542	42.1976	39.0988	2.92637	4.34672	244.957	155.11	5.49019	120.754	1000
	79	299.545	62.7784	57.9792	52.6739	39.1301	57.5208	48.9664	45.3705	42.0388	38.9517	2.91535	4.33036	247.799	154.526	5.54172	120.299	1000
	80	298.418	62.542	57.7609	52.4756	38.9828	57.3042	48.782	45.1997	41.8805	38.805	2.90438	4.31406	250.631	153.944	5.59306	119.846	1000
	81	297.294	62.3066	57.5435	52.2781	38.836	57.0885	48.5984	45.0296	41.7228	38.6589	2.89344	4.29782	253.452	153.364	5.6442	119.395	1000
	82	296.175	62.072	57.3268	52.0813	38.6898	56.8736	48.4154	44.86	41.5658	38.5134	2.88255	4.28164	256.263	152.787	5.69515	118.946	1000
	83	295.06	61.8383	57.111	51.8852	38.5441	56.6595	48.2332	44.6912	41.4093	38.3684	2.8717	4.26552	259.063	152.212	5.74591	118.498	1000
	84	293.949	61.6055	56.896	51.6899	38.399	56.4462	48.0516	44.5229	41.2534	38.2239	2.86089	4.24946	261.852	151.639	5.79648	118.052	1000
	85	292.842	61.3736	56.6818	51.4953	38.2545	56.2336	47.8707	44.3553	41.0981	38.08	2.85012	4.23346	264.631	151.068	5.84686	117.607	1000
	86	291.74	61.1425	56.4684	51.3014	38.1105	56.0219	47.6905	44.1883	40.9434	37.9367	2.83939	4.21752	267.4	150.499	5.89704	117.164	1000
	87	290.642	60.9124	56.2558	51.1083	37.967	55.811	47.5109	44.022	40.7892	37.7939	2.8287	4.20165	270.158	149.933	5.94704	116.723	1000
	88	289.547	60.683	56.0441	50.9159	37.824	55.6009	47.3321	43.8562	40.6357	37.6516	2.81805	4.18583	272.905	149.368	5.99685	116.284	1000
	89	288.457	60.4546	55.8331	50.7242	37.6817	55.3916	47.1539	43.6911	40.4827	37.5098	2.80744	4.17007	275.642	148.806	6.04648	115.846	1000
	90	287.371	60.227	55.6229	50.5332	37.5398	55.1831	46.9763	43.5266	40.3303	37.3686	2.79687	4.15437	278.369	148.246	6.09591	115.41	1000
	91	286.29	60.0003	55.4135	50.343	37.3985	54.9753	46.7995	43.3628	40.1784	37.2279	2.78634	4.13873	281.086	147.688	6.14516	114.976	1000
	92	285.212	59.7744	55.2049	50.1535	37.2577	54.7684	46.6233	43.1995	40.0272	37.0878	2.77585	4.12315	283.793	147.132	6.19423	114.543	1000
	93	284.138	59.5493	54.997	49.9646	37.1174	54.5622	46.4478	43.0369	39.8765	36.9482	2.7654	4.10763	286.489	146.578	6.24311	114.112	1000
	94	283.068	59.3252	54.79	49.7765	36.9777	54.3568	46.2729	42.8749	39.7264	36.8091	2.75499	4.09216	289.175	146.026	6.29181	113.682	1000
	95	282.003	59.1018	54.5837	49.5891	36.8385	54.1521	46.0987	42.7135	39.5768	36.6705	2.74462	4.07676	291.851	145.476	6.34032	113.254	1000
	96	280.941	58.8793	54.3782	49.4025	36.6998	53.9483	45.9252	42.5527	39.4278	36.5324	2.73429	4.06141	294.517	144.928	6.38865	112.828	1000
	97	279.883	58.6577	54.1735	49.2165	36.5616	53.7452	45.7523	42.3925	39.2794	36.3949	2.72399	4.04612	297.173	144.383	6.4368	112.403	1000
	98	278.83	58.4368	53.9696	49.0312	36.424	53.5428	45.58	42.2329	39.1315	36.2579	2.71374	4.03089	299.819	143.839	6.48476	111.98	1000
	99	277.78	58.2168	53.7664	48.8466	36.2868	53.3413	45.4084	42.0739	38.9842	36.1214	2.70352	4.01571	302.455	143.298	6.53255	111.558	1000
	100	276.734	57.9977	53.564	48.6627	36.1502	53.1404	45.2375	41.9155	38.8374	35.9854	2.69334	4.00059	305.081	142.758	6.58016	111.138	1000
	101	275.692	57.7793	53.3623	48.4795	36.0141	52.9404	45.0672	41.7577	38.6912	35.8499	2.6832	3.98553	307.697	142.221	6.62758	110.72	1000
	102	274.655	57.5618	53.1614	48.297	35.8786	52.7411	44.8975	41.6005	38.5456	35.715	2.6731	3.97053	310.303	141.685	6.67483	110.303	1000
	103	273.621	57.3451	52.9613	48.1152	35.7435	52.5425	44.7285	41.4439	38.4004	35.5805	2.66304	3.95558	312.9	141.152	6.7219	109.888	1000
	104	272.59	57.1292	52.7619	47.934	35.6089	52.3447	44.5601	41.2878	38.2559	35.4466	2.65301	3.94069	315.487	140.621	6.7688	109.474	1000
	105	271.564	56.9141	52.5633	47.7536	35.4749	52.1477	44.3924	41.1324	38.1119	35.3131	2.64303	3.92585	318.064	140.091	6.81551	109.062	1000
	106	270.542	56.6999	52.3654	47.5738	35.3413	51.9513	44.2252	40.9776	37.9684	35.1802	2.63307	3.91107	320.631	139.564	6.86206	108.651	1000
	107	269.523	56.4864	52.1682	47.3947	35.2083	51.7558	44.0587	40.8233	37.8254	35.0477	2.62316	3.89635	323.189	139.038	6.90842	108.242	1000
	108	268.509	56.2738	51.9718	47.2163	35.0757	51.5609	43.8929	40.6696	37.683	34.9158	2.61329	3.88168	325.736	138.515	6.95461	107.835	1000
	109	267.498	56.0619	51.7762	47.0385	34.9437	51.3668	43.7276	40.5165	37.5412	34.7843	2.60345	3.86707	328.275	137.994	7.00063	107.429	1000
	110	266.491	55.8509	51.5813	46.8614	34.8121	51.1734	43.563	40.364	37.3998	34.6534	2.59365	3.85251	330.804	137.474	7.04647	107.024	1000
	111	265.488	55.6406	51.3871	46.685	34.6811	50.9808	43.399	40.212	37.259	34.5229	2.58388	3.83801	333.323	136.956	7.09215	106.621	1000
	112	264.488	55.4311	51.1936	46.5093	34.5505	50.7889	43.2356	40.0606	37.1188	34.393	2.57416	3.82356	335.833	136.441	7.13765	106.22	1000
	113	263.492	55.2224	51.0009	46.3342	34.4204	50.5976	43.0729	39.9098	36.979	34.2635	2.56446	3.80916	338.333	135.927	7.18297	105.82	1000
	114	262.5	55.0145	50.8089	46.1597	34.2908	50.4072	42.9107	39.7596	36.8398	34.1345	2.55481	3.79482	340.824	135.415	7.22813	105.422	1000
	115	261.512	54.8074	50.6176	45.986	34.1618	50.2174	42.7492	39.6099	36.7011	34.006	2.54519	3.78054	343.306	134.906	7.27312	105.025	1000
	116	260.528	54.6011	50.4271	45.8128	34.0331	50.0283	42.5882	39.4608	36.563	33.878	2.53561	3.7663	345.778	134.398	7.31794	104.629	1000
	117	259.547	54.3955	50.2372	45.6404	33.905	49.84	42.4279	39.3122	36.4253	33.7504	2.52606	3.75213	348.241	133.892	7.36259	104.236	1000
	118	258.57	54.1908	50.0481	45.4685	33.7774	49.6524	42.2682	39.1642	36.2882	33.6234	2.51655	3.738	350.695	133.388	7.40707	103.843	1000
	119	257.596	53.9867	49.8597	45.2974	33.6502	49.4654	42.109	39.0168	36.1516	33.4968	2.50708	3.72393	353.139	132.886	7.45138	103.452	1000
	120	256.627	53.7835	49.672	45.1268	33.5235	49.2792	41.9505	38.8699	36.0155	33.3707	2.49764	3.70991	355.574	132.385	7.49553	103.063	1000
	121	255.66	53.581	49.485	44.9569	33.3973	49.0937	41.7926	38.7235	35.8799	33.245	2.48824	3.69594	358	131.887	7.53951	102.675	1000
	122	254.698	53.3793	49.2987	44.7877	33.2716	48.9089	41.6352	38.5778	35.7448	33.1199	2.47887	3.68203	360.417	131.39	7.58333	102.288	1000
	123	253.739	53.1784	49.1131	44.6191	33.1463	48.7248	41.4785	38.4325	35.6102	32.9952	2.46954	3.66817	362.825	130.896	7.62698	101.903	1000
	124	252.784	52.9782	48.9282	44.4511	33.0216	48.5413	41.3223	38.2878	35.4762	32.871	2.46024	3.65436	365.224	130.403	7.67047	101.519	1000
	125	251.832	52.7787	48.744	44.2838	32.8972	48.3586	41.1668	38.1437	35.3426	32.7472	2.45098	3.6406	367.614	129.912	7.71379	101.137	1000
	126	250.884	52.58	48.5605	44.117	32.7734	48.1765	41.0118	38.0001	35.2096	32.624	2.44175	3.62689	369.994	129.423	7.75695	100.757	1000
	127	249.94	52.3821	48.3777	43.951	32.65	47.9951	40.8574	37.857	35.077	32.5011	2.43256	3.61324	372.366	128.936	7.79994	100.377	1000
	128	248.999	52.1849	48.1955	43.7855	32.5271	47.8145	40.7036	37.7145	34.945	32.3788	2.4234	3.59964	374.729	128.45	7.84278	99.9993	1000
	129	248.061	51.9884	48.0141	43.6207	32.4046	47.6345	40.5503	37.5725	34.8134	32.2569	2.41428	3.58608	377.083	127.967	7.88545	99.6229	1000
	130	247.127	51.7927	47.8333	43.4564	32.2826	47.4551	40.3977	37.4311	34.6823	32.1354	2.40519	3.57258	379.428	127.485	7.92797	99.2478	1000
	131	246.197	51.5977	47.6533	43.2928	32.1611	47.2765	40.2456	37.2902	34.5518	32.0145	2.39614	3.55913	381.764	127.005	7.97032	98.8742	1000
	132	245.27	51.4035	47.4739	43.1299	32.04	47.0985	40.0941	37.1498	34.4217	31.8939	2.38712	3.54574	384.092	126.527	8.01251	98.5019	1000
	133	244.347	51.2099	47.2951	42.9675	31.9194	46.9212	39.9431	37.0099	34.2921	31.7739	2.37813	3.53239	386.41	126.051	8.05455	98.1311	1000
	134	243.427	51.0171	47.1171	42.8057	31.7992	46.7445	39.7928	36.8706	34.163	31.6543	2.36918	3.51909	388.72	125.576	8.09643	97.7617	1000
	135	242.51	50.8251	46.9397	42.6446	31.6795	46.5686	39.643	36.7318	34.0344	31.5351	2.36026	3.50584	391.022	125.103	8.13814	97.3936	1000
	136	241.597	50.6337	46.763	42.484	31.5603	46.3932	39.4937	36.5935	33.9063	31.4164	2.35137	3.49264	393.314	124.632	8.17971	97.027	1000
	137	240.688	50.4431	46.5869	42.3241	31.4415	46.2186	39.345	36.4557	33.7786	31.2981	2.34252	3.47949	395.598	124.163	8.22111	96.6617	1000
	138	239.782	50.2532	46.4115	42.1648	31.3231	46.0446	39.1969	36.3185	33.6515	31.1803	2.3337	3.46639	397.874	123.696	8.26236	96.2978	1000
	139	238.879	50.064	46.2368	42.006	31.2052	45.8712	39.0494	36.1818	33.5248	31.0629	2.32491	3.45334	400.141	123.23	8.30346	95.9353	1000
	140	237.98	49.8756	46.0628	41.8479	31.0877	45.6986	38.9023	36.0456	33.3986	30.9459	2.31616	3.44034	402.399	122.766	8.3444	95.5741	1000
	141	237.084	49.6878	45.8893	41.6903	30.9707	45.5265	38.7559	35.9099	33.2728	30.8294	2.30744	3.42739	404.649	122.304	8.38518	95.2143	1000
	142	236.191	49.5007	45.7166	41.5334	30.8541	45.3551	38.61	35.7747	33.1476	30.7134	2.29876	3.41449	406.89	121.843	8.42581	94.8558	1000
	143	235.302	49.3144	45.5445	41.377	30.7379	45.1844	38.4646	35.64	33.0228	30.5977	2.2901	3.40163	409.123	121.385	8.46629	94.4987	1000
	144	234.416	49.1287	45.373	41.2213	30.6222	45.0143	38.3198	35.5058	32.8984	30.4826	2.28148	3.38883	411.347	120.928	8.50662	94.143	1000
	145	233.534	48.9438	45.2022	41.0661	30.5069	44.8448	38.1756	35.3721	32.7746	30.3678	2.27289	3.37607	413.563	120.473	8.54679	93.7886	1000
	146	232.655	48.7595	45.032	40.9115	30.3921	44.676	38.0318	35.239	32.6512	30.2535	2.26433	3.36336	415.771	120.019	8.58682	93.4355	1000
	147	231.779	48.5759	44.8625	40.7575	30.2776	44.5078	37.8887	35.1063	32.5283	30.1396	2.25581	3.3507	417.971	119.567	8.62669	93.0837	1000
	148	230.906	48.3931	44.6936	40.604	30.1636	44.3402	37.746	34.9742	32.4058	30.0261	2.24732	3.33808	420.162	119.117	8.66641	92.7333	1000
	149	230.037	48.2109	44.5253	40.4511	30.0501	44.1733	37.6039	34.8425	32.2838	29.9131	2.23886	3.32552	422.345	118.669	8.70599	92.3842	1000
	150	229.171	48.0294	44.3577	40.2989	29.937	44.007	37.4624	34.7113	32.1623	29.8005	2.23043	3.313	424.519	118.222	8.74541	92.0364	1000
	151	228.308	47.8486	44.1907	40.1472	29.8243	43.8413	37.3213	34.5806	32.0412	29.6883	2.22203	3.30052	426.686	117.777	8.78469	91.6899	1000
	152	227.449	47.6684	44.0244	39.996	29.712	43.6763	37.1808	34.4504	31.9206	29.5765	2.21367	3.2881	428.844	117.333	8.82381	91.3447	1000
	153	226.592	47.489	43.8586	39.8454	29.6001	43.5119	37.0408	34.3208	31.8004	29.4652	2.20533	3.27572	430.994	116.892	8.86279	91.0008	1000
	154	225.739	47.3102	43.6935	39.6954	29.4887	43.348	36.9014	34.1915	31.6807	29.3542	2.19703	3.26339	433.137	116.452	8.90163	90.6582	1000
	155	224.889	47.1321	43.529	39.546	29.3777	43.1848	36.7625	34.0628	31.5614	29.2437	2.18876	3.2511	435.271	116.013	8.94032	90.3169	1000
	156	224.043	46.9547	43.3651	39.3971	29.2671	43.0223	36.6241	33.9346	31.4426	29.1336	2.18052	3.23886	437.397	115.576	8.97886	89.9769	1000
	157	223.199	46.7779	43.2019	39.2488	29.1569	42.8603	36.4862	33.8068	31.3242	29.0239	2.17231	3.22667	439.515	115.141	9.01725	89.6382	1000
	158	222.359	46.6018	43.0392	39.101	29.0471	42.699	36.3488	33.6796	31.2063	28.9147	2.16413	3.21452	441.625	114.708	9.05551	89.3007	1000
	159	221.522	46.4263	42.8772	38.9538	28.9378	42.5382	36.212	33.5528	31.0888	28.8058	2.15598	3.20242	443.727	114.276	9.09361	88.9645	1000
	160	220.688	46.2516	42.7158	38.8072	28.8288	42.3781	36.0757	33.4265	30.9718	28.6974	2.14787	3.19037	445.821	113.846	9.13158	88.6296	1000
	161	219.857	46.0774	42.555	38.6611	28.7203	42.2185	35.9399	33.3006	30.8552	28.5893	2.13978	3.17835	447.907	113.417	9.1694	88.296	1000
	162	219.03	45.904	42.3948	38.5155	28.6122	42.0596	35.8046	33.1753	30.739	28.4817	2.13173	3.16639	449.986	112.99	9.20708	87.9635	1000
	163	218.205	45.7312	42.2352	38.3705	28.5045	41.9012	35.6698	33.0504	30.6233	28.3745	2.1237	3.15447	452.056	112.565	9.24462	87.6324	1000
	164	217.383	45.559	42.0762	38.2261	28.3972	41.7435	35.5355	32.9259	30.508	28.2677	2.11571	3.14259	454.119	112.141	9.28202	87.3025	1000
	165	216.565	45.3875	41.9178	38.0822	28.2902	41.5863	35.4017	32.802	30.3932	28.1612	2.10774	3.13076	456.174	111.719	9.31927	86.9738	1000
	166	215.75	45.2166	41.76	37.9388	28.1837	41.4298	35.2684	32.6785	30.2787	28.0552	2.09981	3.11898	458.222	111.298	9.35639	86.6464	1000
	167	214.938	45.0464	41.6028	37.796	28.0776	41.2738	35.1356	32.5555	30.1648	27.9496	2.0919	3.10723	460.261	110.879	9.39336	86.3202	1000
	168	214.128	44.8768	41.4461	37.6537	27.9719	41.1184	35.0034	32.4329	30.0512	27.8444	2.08403	3.09554	462.293	110.462	9.4302	85.9952	1000
	169	213.322	44.7078	41.2901	37.5119	27.8666	40.9636	34.8716	32.3108	29.9381	27.7396	2.07618	3.08388	464.318	110.046	9.4669	85.6715	1000
	170	212.519	44.5395	41.1347	37.3707	27.7617	40.8094	34.7403	32.1892	29.8254	27.6351	2.06836	3.07227	466.334	109.632	9.50346	85.3489	1000
	171	211.719	44.3719	40.9798	37.23	27.6572	40.6558	34.6095	32.068	29.7131	27.5311	2.06058	3.06071	468.343	109.219	9.53988	85.0276	1000
	172	210.922	44.2048	40.8255	37.0899	27.5531	40.5027	34.4792	31.9473	29.6012	27.4275	2.05282	3.04918	470.345	108.808	9.57616	84.7075	1000
	173	210.128	44.0384	40.6718	36.9502	27.4494	40.3502	34.3494	31.827	29.4898	27.3242	2.04509	3.0377	472.339	108.398	9.61231	84.3886	1000
	174	209.337	43.8726	40.5187	36.8111	27.346	40.1983	34.2201	31.7072	29.3788	27.2213	2.03739	3.02627	474.325	107.99	9.64832	84.0709	1000
	175	208.549	43.7074	40.3662	36.6725	27.2431	40.047	34.0913	31.5878	29.2681	27.1188	2.02972	3.01488	476.304	107.584	9.6842	83.7544	1000
	176	207.764	43.5429	40.2142	36.5345	27.1405	39.8962	33.9629	31.4689	29.158	27.0168	2.02208	3.00353	478.276	107.179	9.71994	83.4391	1000
	177	206.982	43.379	40.0628	36.3969	27.0383	39.746	33.8351	31.3504	29.0482	26.915	2.01447	2.99222	480.24	106.775	9.75555	83.125	1000
	178	206.202	43.2157	39.912	36.2599	26.9365	39.5964	33.7077	31.2324	28.9388	26.8137	2.00688	2.98095	482.197	106.373	9.79102	82.8121	1000
	179	205.426	43.053	39.7617	36.1234	26.8351	39.4473	33.5808	31.1148	28.8299	26.7128	1.99933	2.96973	484.146	105.973	9.82636	82.5003	1000
	180	204.653	42.8909	39.612	35.9874	26.7341	39.2988	33.4544	30.9977	28.7214	26.6122	1.9918	2.95855	486.088	105.574	9.86157	82.1897	1000
	181	203.882	42.7294	39.4629	35.8519	26.6335	39.1509	33.3284	30.881	28.6132	26.512	1.9843	2.94741	488.023	105.176	9.89664	81.8803	1000
	182	203.115	42.5685	39.3143	35.717	26.5332	39.0035	33.203	30.7647	28.5055	26.4122	1.97683	2.93632	489.95	104.78	9.93158	81.572	1000
	183	202.35	42.4083	39.1663	35.5825	26.4333	38.8567	33.078	30.6489	28.3982	26.3128	1.96939	2.92526	491.87	104.386	9.96639	81.2649	1000
	184	201.588	42.2486	39.0189	35.4485	26.3338	38.7104	32.9534	30.5335	28.2913	26.2137	1.96198	2.91425	493.783	103.993	10.0011	80.959	1000
	185	200.829	42.0896	38.872	35.3151	26.2347	38.5646	32.8294	30.4186	28.1848	26.115	1.95459	2.90328	495.689	103.601	10.0356	80.6542	1000
	186	200.073	41.9311	38.7257	35.1821	26.1359	38.4195	32.7058	30.304	28.0787	26.0167	1.94723	2.89235	497.588	103.211	10.07	80.3506	1000
	187	199.32	41.7733	38.5799	35.0497	26.0375	38.2748	32.5827	30.19	27.973	25.9188	1.9399	2.88146	499.479	102.823	10.1043	80.0481	1000
	188	198.57	41.616	38.4346	34.9177	25.9395	38.1307	32.46	30.0763	27.8677	25.8212	1.9326	2.87061	501.363	102.436	10.1385	79.7467	1000
	189	197.822	41.4593	38.2899	34.7863	25.8418	37.9872	32.3378	29.9631	27.7627	25.724	1.92532	2.8598	503.241	102.05	10.1725	79.4465	1000
	190	197.077	41.3033	38.1458	34.6553	25.7445	37.8442	32.2161	29.8503	27.6582	25.6271	1.91807	2.84904	505.111	101.666	10.2064	79.1474	1000
	191	196.335	41.1478	38.0022	34.5249	25.6476	37.7017	32.0948	29.7379	27.5541	25.5307	1.91085	2.83831	506.974	101.283	10.2402	78.8495	1000
	192	195.596	40.9929	37.8591	34.3949	25.5511	37.5598	31.9739	29.6259	27.4504	25.4345	1.90366	2.82763	508.83	100.902	10.2738	78.5526	1000
	193	194.86	40.8385	37.7166	34.2654	25.4549	37.4184	31.8536	29.5144	27.347	25.3388	1.89649	2.81698	510.679	100.522	10.3074	78.2569	1000
	194	194.126	40.6848	37.5746	34.1364	25.359	37.2775	31.7336	29.4033	27.2441	25.2434	1.88935	2.80638	512.521	100.143	10.3408	77.9623	1000
	195	193.395	40.5316	37.4331	34.0079	25.2636	37.1372	31.6142	29.2926	27.1415	25.1484	1.88224	2.79581	514.356	99.7665	10.374	77.6688	1000
	196	192.667	40.379	37.2922	33.8799	25.1685	36.9973	31.4952	29.1823	27.0393	25.0537	1.87515	2.78529	516.185	99.3909	10.4072	77.3764	1000
	197	191.942	40.227	37.1518	33.7523	25.0737	36.8581	31.3766	29.0725	26.9375	24.9594	1.86809	2.7748	518.006	99.0167	10.4402	77.0851	1000
	198	191.219	40.0756	37.0119	33.6252	24.9793	36.7193	31.2585	28.963	26.8361	24.8654	1.86106	2.76435	519.821	98.644	10.4731	76.7949	1000
	199	190.5	39.9247	36.8726	33.4987	24.8853	36.5811	31.1408	28.854	26.7351	24.7718	1.85406	2.75395	521.628	98.2726	10.5059	76.5058	1000
	200	189.782	39.7744	36.7338	33.3725	24.7916	36.4434	31.0236	28.7453	26.6344	24.6785	1.84708	2.74358	523.429	97.9026	10.5385	76.2177	1000
	201	189.068	39.6247	36.5955	33.2469	24.6983	36.3062	30.9068	28.6371	26.5342	24.5856	1.84012	2.73325	525.224	97.5341	10.571	75.9308	1000
	202	188.356	39.4755	36.4577	33.1217	24.6053	36.1695	30.7904	28.5293	26.4343	24.4931	1.83319	2.72296	527.011	97.1669	10.6034	75.645	1000
	203	187.647	39.3269	36.3205	32.9971	24.5126	36.0333	30.6745	28.4219	26.3348	24.4009	1.82629	2.71271	528.792	96.8011	10.6357	75.3602	1000
	204	186.941	39.1788	36.1837	32.8728	24.4204	35.8977	30.559	28.3149	26.2356	24.309	1.81942	2.7025	530.565	96.4366	10.6679	75.0765	1000
	205	186.237	39.0313	36.0475	32.7491	24.3284	35.7625	30.444	28.2083	26.1368	24.2175	1.81257	2.69232	532.333	96.0736	10.6999	74.7938	1000
	206	185.536	38.8844	35.9118	32.6258	24.2368	35.6279	30.3294	28.1021	26.0384	24.1263	1.80574	2.68219	534.093	95.7119	10.7318	74.5122	1000
	207	184.837	38.738	35.7766	32.503	24.1456	35.4937	30.2152	27.9963	25.9404	24.0355	1.79895	2.67209	535.847	95.3516	10.7636	74.2317	1000
	208	184.141	38.5922	35.6419	32.3806	24.0547	35.3601	30.1014	27.8909	25.8428	23.945	1.79217	2.66203	537.595	94.9926	10.7953	73.9523	1000
	209	183.448	38.4469	35.5077	32.2587	23.9641	35.227	29.9881	27.7859	25.7455	23.8549	1.78543	2.65201	539.336	94.635	10.8269	73.6739	1000
	210	182.758	38.3021	35.3741	32.1372	23.8739	35.0944	29.8752	27.6813	25.6486	23.7651	1.77871	2.64203	541.07	94.2787	10.8583	73.3965	1000
	211	182.07	38.1579	35.2409	32.0163	23.784	34.9623	29.7627	27.5771	25.552	23.6756	1.77201	2.63208	542.798	93.9238	10.8896	73.1202	1000
	212	181.384	38.0143	35.1082	31.8957	23.6945	34.8306	29.6507	27.4733	25.4558	23.5865	1.76534	2.62217	544.519	93.5702	10.9208	72.8449	1000
	213	180.701	37.8712	34.9761	31.7756	23.6053	34.6995	29.5391	27.3699	25.36	23.4977	1.75869	2.6123	546.234	93.2179	10.9519	72.5707	1000
	214	180.021	37.7286	34.8444	31.656	23.5164	34.5689	29.4279	27.2668	25.2645	23.4092	1.75207	2.60246	547.942	92.867	10.9829	72.2975	1000
	215	179.343	37.5866	34.7132	31.5368	23.4279	34.4387	29.3171	27.1642	25.1694	23.3211	1.74548	2.59267	549.644	92.5174	11.0137	72.0253	1000
	216	178.668	37.4451	34.5825	31.4181	23.3397	34.3091	29.2067	27.0619	25.0746	23.2333	1.7389	2.58291	551.339	92.1691	11.0445	71.7541	1000
	217	177.995	37.3041	34.4523	31.2998	23.2518	34.1799	29.0967	26.96	24.9802	23.1458	1.73236	2.57318	553.028	91.8221	11.0751	71.484	1000
	218	177.325	37.1636	34.3226	31.182	23.1643	34.0512	28.9872	26.8585	24.8862	23.0587	1.72584	2.56349	554.711	91.4764	11.1056	71.2149	1000
	219	176.658	37.0237	34.1934	31.0646	23.0771	33.9231	28.8781	26.7574	24.7925	22.9719	1.71934	2.55384	556.387	91.132	11.136	70.9468	1000
	220	175.993	36.8844	34.0647	30.9477	22.9902	33.7953	28.7694	26.6567	24.6992	22.8854	1.71287	2.54423	558.057	90.7889	11.1663	70.6797	1000
	221	175.33	36.7455	33.9364	30.8312	22.9037	33.6681	28.6611	26.5563	24.6062	22.7992	1.70642	2.53465	559.721	90.4471	11.1964	70.4136	1000
	222	174.67	36.6072	33.8087	30.7151	22.8174	33.5414	28.5532	26.4564	24.5135	22.7134	1.69999	2.52511	561.379	90.1066	11.2265	70.1485	1000
	223	174.012	36.4693	33.6814	30.5995	22.7315	33.4151	28.4457	26.3568	24.4213	22.6279	1.69359	2.5156	563.03	89.7674	11.2564	69.8844	1000
	224	173.357	36.3321	33.5546	30.4843	22.646	33.2893	28.3386	26.2575	24.3293	22.5427	1.68722	2.50613	564.675	89.4295	11.2862	69.6213	1000
	225	172.705	36.1953	33.4283	30.3695	22.5607	33.164	28.2319	26.1587	24.2377	22.4578	1.68087	2.4967	566.314	89.0928	11.3159	69.3592	1000
	226	172.055	36.059	33.3024	30.2552	22.4758	33.0391	28.1256	26.0602	24.1465	22.3733	1.67454	2.4873	567.947	88.7574	11.3455	69.0981	1000
	227	171.407	35.9233	33.1771	30.1413	22.3911	32.9147	28.0197	25.9621	24.0556	22.2891	1.66823	2.47793	569.573	88.4232	11.375	68.838	1000
	228	170.762	35.788	33.0522	30.0278	22.3069	32.7908	27.9142	25.8644	23.965	22.2051	1.66195	2.46861	571.194	88.0904	11.4044	68.5788	1000
	229	170.119	35.6533	32.9277	29.9147	22.2229	32.6674	27.8091	25.767	23.8748	22.1215	1.6557	2.45931	572.808	87.7587	11.4337	68.3207	1000
	230	169.478	35.5191	32.8038	29.8021	22.1392	32.5444	27.7045	25.67	23.7849	22.0383	1.64946	2.45005	574.416	87.4283	11.4628	68.0635	1000	DALYs lost/death	26.1662
			13025.8				11816.9								31801.7	1591.18	24842.7		HoT	1083.4
															HoT	0
															Total	1591.18

## Sheet: Stnd
	Standard care
																	Perspective
	0	SA	FevMal	0	0	0	FevNM	0	0	0	0	Sevmal	SevNM	De			Societal	2
	SA	0.769231	0.153846	0	0	0	0.0769231	0	0	0	0	0	0	0	1		Provider
	FevMal	0.386538	0.001275	0.460038	0	0	0.0769231	0	0	0	0	0.075225	0	0	1
	Wk2	0.461538	0.00765	0	0.452538	0	0.0769231	0	0	0	0	0.00135	0	0	1
	Wk3	0.461538	0.077775	0	0	0.370038	0.0769231	0	0	0	0	0.013725	0	0	1		cSA	0
	Wk4	0.814577	0.092225	0	0	0	0.0769231	0	0	0	0	0.016275	0	0	1		cFevMal	2.58
	FevNM	0.894038	0	0	0	0	0.0609615	0	0	0	0	0	0.045	0	1		cFevNM	2.4
	ptp1	0.923077	0	0	0	0	0.0769231	0	0	0	0	0	0	0	1		cSevmal	10
	ptp2	0.923077	0	0	0	0	0.0769231	0	0	0	0	0	0	0	1		cSevNM	6
	ptp3	0.923077	0	0	0	0	0.0769231	0	0	0	0	0	0	0	1		cDe	0
	ptp4	0.923077	0	0	0	0	0.0769231	0	0	0	0	0	0	0	1
	Sevmal	0.4	0	0	0	0	0	0	0	0	0	0	0	0.6	1
	SevNM	0.75	0	0	0	0	0	0	0	0	0	0	0	0.25	1
	De	0	0	0	0	0	0	0	0	0	0	0	0	1	1
		Societal	Patient	Provider
	cSA	0	0	0
	cFevMal	3.58	1	2.58
	cFevNM	3.4	1	2.4
	cSevmal	18.6483	8.64833	10
	cSevNM	11.3	5.3	6
	cDe	0	0	0
		Weight	Av Days	per cycle
	uSA	0	7	0
	uFevMal	0.3	7	0.00575342
	uFevNM	0.3	7	0.00575342
	uSevmal	0.7	7	0.0134247
	uSevNM	0.7	7	0.0134247
	uDe	1	7	0.0191781
		SA	FevMal	wk2	wk3	wk4	FevNM	ptp1	ptp2	ptp3	ptp4	Sevmal	SevNM	De	Cost	DALYs	ACTs used
	1	1000	0				0					0	0		0	0	0
	2	769.231	153.846	0	0	0	76.9231	0	0	0	0	0	0	0	581.538	1.32771	153.846	1000
	3	719.956	118.539	70.7751	0	0	75.6953	0	0	0	0	11.5731	3.46154	0	624	1.31935	118.539	1000
	4	707.197	111.455	54.5327	32.0285	0	74.5584	0	0	0	0	9.01267	3.40629	7.80923	577.058	1.3867	111.455	1000
	5	699.849	111.85	51.2736	24.6781	11.8518	74.177	0	0	0	0	8.89741	3.35513	14.0684	575.702	1.50458	111.85	1000
	6	698.681	111.216	51.4553	23.2033	9.13186	73.7144	0	0	0	0	9.01472	3.33796	20.2456	574.028	1.61809	111.216	1000
	7	694.345	110.672	51.1638	23.2855	8.5861	73.2389	0	0	0	0	8.90279	3.31715	26.489	570.237	1.73017	110.672	1000
	8	689.773	109.958	50.9132	23.1536	8.61652	72.7765	0	0	0	0	8.85367	3.29575	32.6599	566.666	1.8408	109.958	1000
	9	685.379	109.244	50.5848	23.0402	8.56771	72.3146	0	0	0	0	8.79832	3.27494	38.7961	563.038	1.9507	109.244	1000
	10	681.029	108.551	50.2565	22.8916	8.52575	71.8558	0	0	0	0	8.74184	3.25416	44.8938	559.46	2.05998	108.551	1000
	11	676.713	107.863	49.9378	22.743	8.47076	71.4	0	0	0	0	8.68656	3.23351	50.9524	555.914	2.16857	107.863	1000
	12	672.421	107.179	49.6213	22.5988	8.41578	70.9471	0	0	0	0	8.63144	3.213	56.9727	552.388	2.27647	107.179	1000
	13	668.155	106.499	49.3066	22.4555	8.36242	70.497	0	0	0	0	8.57668	3.19262	62.9549	548.884	2.38369	106.499	1000
	14	663.916	105.824	48.9938	22.3131	8.30941	70.0498	0	0	0	0	8.52228	3.17237	68.899	545.402	2.49022	105.824	1000
	15	659.705	105.152	48.683	22.1716	8.25671	69.6055	0	0	0	0	8.46822	3.15224	74.8055	541.942	2.59608	105.152	1000
	16	655.52	104.485	48.3742	22.0309	8.20434	69.1639	0	0	0	0	8.4145	3.13225	80.6745	538.504	2.70127	104.485	1000
	17	651.362	103.823	48.0673	21.8912	8.15229	68.7252	0	0	0	0	8.36112	3.11238	86.5062	535.088	2.80579	103.823	1000
	18	647.23	103.164	47.7624	21.7523	8.10058	68.2892	0	0	0	0	8.30808	3.09263	92.301	531.694	2.90965	103.164	1000
	19	643.124	102.51	47.4594	21.6143	8.04919	67.856	0	0	0	0	8.25538	3.07301	98.059	528.321	3.01285	102.51	1000
	20	639.044	101.859	47.1584	21.4772	7.99813	67.4256	0	0	0	0	8.20301	3.05352	103.78	524.97	3.11539	101.859	1000
	21	634.991	101.213	46.8592	21.341	7.94739	66.9979	0	0	0	0	8.15098	3.03415	109.466	521.64	3.21729	101.213	1000
	22	630.963	100.571	46.562	21.2056	7.89698	66.5729	0	0	0	0	8.09927	3.0149	115.115	518.33	3.31854	100.571	1000
	23	626.96	99.9331	46.2666	21.0711	7.84688	66.1506	0	0	0	0	8.04789	2.99578	120.728	515.042	3.41914	99.9331	1000
	24	622.983	99.2992	45.9731	20.9374	7.79711	65.7309	0	0	0	0	7.99684	2.97677	126.306	511.775	3.51911	99.2992	1000
	25	619.031	98.6693	45.6815	20.8046	7.74765	65.314	0	0	0	0	7.94611	2.95789	131.848	508.529	3.61844	98.6693	1000
	26	615.104	98.0434	45.3917	20.6726	7.6985	64.8996	0	0	0	0	7.89571	2.93913	137.355	505.303	3.71714	98.0434	1000
	27	611.202	97.4215	45.1037	20.5415	7.64966	64.4879	0	0	0	0	7.84562	2.92048	142.827	502.098	3.81522	97.4215	1000
	28	607.325	96.8035	44.8176	20.4112	7.60114	64.0789	0	0	0	0	7.79585	2.90196	148.265	498.912	3.91268	96.8035	1000
	29	603.472	96.1894	44.5333	20.2817	7.55292	63.6724	0	0	0	0	7.7464	2.88355	153.668	495.748	4.00951	96.1894	1000
	30	599.644	95.5792	44.2508	20.153	7.50501	63.2685	0	0	0	0	7.69726	2.86526	159.037	492.603	4.10573	95.5792	1000
	31	595.84	94.9729	43.9701	20.0252	7.4574	62.8671	0	0	0	0	7.64843	2.84708	164.371	489.478	4.20135	94.9729	1000
	32	592.061	94.3704	43.6912	19.8982	7.41009	62.4683	0	0	0	0	7.59991	2.82902	169.672	486.373	4.29635	94.3704	1000
	33	588.305	93.7718	43.414	19.7719	7.36309	62.0721	0	0	0	0	7.5517	2.81107	174.939	483.288	4.39075	93.7718	1000
	34	584.573	93.177	43.1386	19.6465	7.31638	61.6783	0	0	0	0	7.5038	2.79324	180.173	480.222	4.48456	93.177	1000
	35	580.865	92.5859	42.865	19.5219	7.26997	61.287	0	0	0	0	7.4562	2.77552	185.374	477.176	4.57777	92.5859	1000
	36	577.18	91.9986	42.5931	19.3981	7.22385	60.8983	0	0	0	0	7.4089	2.75792	190.541	474.149	4.67038	91.9986	1000
	37	573.519	91.415	42.3229	19.275	7.17803	60.512	0	0	0	0	7.3619	2.74042	195.676	471.141	4.76241	91.415	1000
	38	569.881	90.8351	42.0544	19.1527	7.13249	60.1281	0	0	0	0	7.3152	2.72304	200.778	468.152	4.85386	90.8351	1000
	39	566.266	90.2589	41.7876	19.0312	7.08725	59.7467	0	0	0	0	7.26879	2.70576	205.848	465.182	4.94473	90.2589	1000
	40	562.673	89.6863	41.5225	18.9105	7.04229	59.3677	0	0	0	0	7.22269	2.6886	210.886	462.232	5.03501	89.6863	1000
	41	559.104	89.1174	41.2592	18.7906	6.99762	58.9911	0	0	0	0	7.17687	2.67155	215.892	459.299	5.12473	89.1174	1000
	42	555.557	88.5521	40.9974	18.6714	6.95323	58.6169	0	0	0	0	7.13134	2.6546	220.866	456.386	5.21388	88.5521	1000
	43	552.033	87.9903	40.7374	18.5529	6.90912	58.245	0	0	0	0	7.0861	2.63776	225.808	453.491	5.30246	87.9903	1000
	44	548.531	87.4322	40.4789	18.4352	6.86529	57.8755	0	0	0	0	7.04115	2.62103	230.719	450.614	5.39048	87.4322	1000
	45	545.052	86.8775	40.2222	18.3183	6.82174	57.5084	0	0	0	0	6.99649	2.6044	235.599	447.755	5.47794	86.8775	1000
	46	541.594	86.3264	39.967	18.2021	6.77847	57.1436	0	0	0	0	6.9521	2.58788	240.448	444.915	5.56485	86.3264	1000
	47	538.159	85.7788	39.7135	18.0866	6.73547	56.7811	0	0	0	0	6.908	2.57146	245.266	442.093	5.65121	85.7788	1000
	48	534.745	85.2347	39.4616	17.9719	6.69274	56.4209	0	0	0	0	6.86418	2.55515	250.054	439.288	5.73701	85.2347	1000
	49	531.353	84.694	39.2112	17.8579	6.65029	56.063	0	0	0	0	6.82064	2.53894	254.811	436.502	5.82228	84.694	1000
	50	527.982	84.1567	38.9625	17.7446	6.6081	55.7074	0	0	0	0	6.77737	2.52284	259.539	433.733	5.907	84.1567	1000
	51	524.633	83.6229	38.7153	17.632	6.56618	55.354	0	0	0	0	6.73438	2.50683	264.236	430.981	5.99119	83.6229	1000
	52	521.305	83.0924	38.4697	17.5202	6.52453	55.0029	0	0	0	0	6.69166	2.49093	268.903	428.247	6.07484	83.0924	1000
	53	517.998	82.5653	38.2257	17.409	6.48314	54.6539	0	0	0	0	6.64921	2.47513	273.541	425.531	6.15796	82.5653	1000
	54	514.712	82.0416	37.9832	17.2986	6.44201	54.3072	0	0	0	0	6.60703	2.45943	278.149	422.832	6.24055	82.0416	1000
	55	511.447	81.5211	37.7423	17.1889	6.40115	53.9627	0	0	0	0	6.56512	2.44383	282.728	420.149	6.32262	81.5211	1000
	56	508.202	81.004	37.5029	17.0798	6.36054	53.6204	0	0	0	0	6.52347	2.42832	287.278	417.484	6.40417	81.004	1000
	57	504.979	80.4901	37.265	16.9715	6.32019	53.2803	0	0	0	0	6.48209	2.41292	291.799	414.836	6.4852	80.4901	1000
	58	501.775	79.9796	37.0286	16.8638	6.2801	52.9423	0	0	0	0	6.44097	2.39761	296.292	412.204	6.56572	79.9796	1000
	59	498.592	79.4722	36.7937	16.7568	6.24026	52.6065	0	0	0	0	6.40012	2.3824	300.756	409.589	6.64573	79.4722	1000
	60	495.429	78.9681	36.5603	16.6506	6.20068	52.2728	0	0	0	0	6.35952	2.36729	305.191	406.991	6.72523	78.9681	1000
	61	492.287	78.4671	36.3283	16.5449	6.16134	51.9412	0	0	0	0	6.31917	2.35227	309.599	404.409	6.80422	78.4671	1000
	62	489.164	77.9694	36.0979	16.44	6.12226	51.6117	0	0	0	0	6.27909	2.33735	313.979	401.844	6.88271	77.9694	1000
	63	486.061	77.4748	35.8689	16.3357	6.08342	51.2843	0	0	0	0	6.23926	2.32253	318.33	399.295	6.96071	77.4748	1000
	64	482.977	76.9833	35.6414	16.2321	6.04483	50.959	0	0	0	0	6.19968	2.30779	322.655	396.762	7.03821	76.9833	1000
	65	479.914	76.495	35.4153	16.1291	6.00649	50.6357	0	0	0	0	6.16035	2.29315	326.951	394.245	7.11522	76.495	1000
	66	476.869	76.0097	35.1906	16.0268	5.96838	50.3145	0	0	0	0	6.12127	2.27861	331.221	391.744	7.19174	76.0097	1000
	67	473.844	75.5276	34.9674	15.9251	5.93052	49.9953	0	0	0	0	6.08244	2.26415	335.463	389.259	7.26778	75.5276	1000
	68	470.838	75.0484	34.7456	15.8241	5.8929	49.6782	0	0	0	0	6.04386	2.24979	339.679	386.79	7.34333	75.0484	1000
	69	467.852	74.5724	34.5252	15.7237	5.85552	49.363	0	0	0	0	6.00552	2.23552	343.867	384.336	7.4184	74.5724	1000
	70	464.884	74.0993	34.3062	15.624	5.81838	49.0499	0	0	0	0	5.96742	2.22134	348.03	381.898	7.493	74.0993	1000
	71	461.935	73.6293	34.0885	15.5249	5.78147	48.7387	0	0	0	0	5.92957	2.20725	352.165	379.476	7.56713	73.6293	1000
	72	459.005	73.1622	33.8723	15.4264	5.74479	48.4296	0	0	0	0	5.89195	2.19324	356.275	377.068	7.64078	73.1622	1000
	73	456.093	72.6981	33.6574	15.3285	5.70835	48.1224	0	0	0	0	5.85458	2.17933	360.358	374.676	7.71397	72.6981	1000
	74	453.2	72.2369	33.4439	15.2313	5.67214	47.8171	0	0	0	0	5.81744	2.16551	364.416	372.3	7.78669	72.2369	1000
	75	450.325	71.7787	33.2318	15.1347	5.63616	47.5138	0	0	0	0	5.78054	2.15177	368.448	369.938	7.85895	71.7787	1000
	76	447.468	71.3234	33.021	15.0387	5.60041	47.2124	0	0	0	0	5.74387	2.13812	372.454	367.591	7.93076	71.3234	1000
	77	444.63	70.8709	32.8115	14.9433	5.56488	46.9129	0	0	0	0	5.70743	2.12456	376.435	365.26	8.0021	70.8709	1000
	78	441.809	70.4214	32.6034	14.8485	5.52958	46.6153	0	0	0	0	5.67123	2.11108	380.391	362.942	8.073	70.4214	1000
	79	439.006	69.9746	32.3965	14.7543	5.4945	46.3196	0	0	0	0	5.63525	2.09769	384.321	360.64	8.14344	69.9746	1000
	80	436.222	69.5307	32.191	14.6607	5.45965	46.0257	0	0	0	0	5.5995	2.08438	388.227	358.352	8.21344	69.5307	1000
	81	433.454	69.0897	31.9868	14.5677	5.42501	45.7338	0	0	0	0	5.56398	2.07116	392.107	356.079	8.283	69.0897	1000
	82	430.705	68.6514	31.7839	14.4753	5.3906	45.4437	0	0	0	0	5.52869	2.05802	395.964	353.82	8.35211	68.6514	1000
	83	427.973	68.2159	31.5823	14.3834	5.3564	45.1554	0	0	0	0	5.49362	2.04496	399.795	351.576	8.42078	68.2159	1000
	84	425.258	67.7832	31.3819	14.2922	5.32243	44.8689	0	0	0	0	5.45877	2.03199	403.603	349.346	8.48902	67.7832	1000
	85	422.56	67.3532	31.1829	14.2015	5.28866	44.5843	0	0	0	0	5.42414	2.0191	407.386	347.13	8.55683	67.3532	1000
	86	419.88	66.9259	30.9851	14.1114	5.25511	44.3015	0	0	0	0	5.38973	2.00629	411.145	344.928	8.62421	66.9259	1000
	87	417.216	66.5014	30.7885	14.0219	5.22178	44.0205	0	0	0	0	5.35554	1.99357	414.881	342.74	8.69116	66.5014	1000
	88	414.569	66.0795	30.5932	13.933	5.18865	43.7412	0	0	0	0	5.32157	1.98092	418.592	340.565	8.75768	66.0795	1000
	89	411.94	65.6604	30.3991	13.8446	5.15574	43.4638	0	0	0	0	5.28781	1.96836	422.281	338.405	8.82378	65.6604	1000
	90	409.326	65.2438	30.2063	13.7568	5.12303	43.188	0	0	0	0	5.25427	1.95587	425.945	336.258	8.88946	65.2438	1000
	91	406.73	64.83	30.0147	13.6695	5.09054	42.9141	0	0	0	0	5.22094	1.94346	429.587	334.125	8.95473	64.83	1000
	92	404.15	64.4187	29.8243	13.5828	5.05824	42.6418	0	0	0	0	5.18782	1.93113	433.205	332.006	9.01958	64.4187	1000
	93	401.586	64.0101	29.6351	13.4966	5.02616	42.3713	0	0	0	0	5.15491	1.91888	436.801	329.9	9.08402	64.0101	1000
	94	399.039	63.604	29.4471	13.411	4.99427	42.1026	0	0	0	0	5.12221	1.90671	440.373	327.807	9.14805	63.604	1000
	95	396.507	63.2006	29.2603	13.3259	4.96259	41.8355	0	0	0	0	5.08972	1.89462	443.923	325.727	9.21168	63.2006	1000
	96	393.992	62.7996	29.0747	13.2414	4.93111	41.5701	0	0	0	0	5.05743	1.8826	447.451	323.661	9.2749	62.7996	1000
	97	391.493	62.4013	28.8903	13.1574	4.89983	41.3064	0	0	0	0	5.02535	1.87065	450.956	321.608	9.33772	62.4013	1000
	98	389.009	62.0054	28.707	13.074	4.86875	41.0444	0	0	0	0	4.99347	1.85879	454.439	319.568	9.40015	62.0054	1000
	99	386.542	61.6121	28.5249	12.991	4.83786	40.784	0	0	0	0	4.96179	1.847	457.9	317.541	9.46217	61.6121	1000
	100	384.09	61.2213	28.3439	12.9086	4.80718	40.5253	0	0	0	0	4.93032	1.83528	461.339	315.526	9.52381	61.2213	1000
	101	381.653	60.8329	28.1641	12.8267	4.77668	40.2682	0	0	0	0	4.89904	1.82364	464.756	313.525	9.58505	60.8329	1000
	102	379.232	60.447	27.9855	12.7454	4.74638	40.0128	0	0	0	0	4.86796	1.81207	468.151	311.536	9.6459	60.447	1000
	103	376.826	60.0636	27.8079	12.6645	4.71627	39.759	0	0	0	0	4.83708	1.80057	471.525	309.56	9.70637	60.0636	1000
	104	374.436	59.6825	27.6315	12.5842	4.68635	39.5067	0	0	0	0	4.8064	1.78915	474.877	307.596	9.76645	59.6825	1000
	105	372.061	59.3039	27.4563	12.5043	4.65663	39.2561	0	0	0	0	4.77591	1.7778	478.208	305.645	9.82616	59.3039	1000
	106	369.701	58.9278	27.2821	12.425	4.62709	39.0071	0	0	0	0	4.74561	1.76653	481.518	303.706	9.88548	58.9278	1000
	107	367.355	58.5539	27.109	12.3462	4.59773	38.7597	0	0	0	0	4.71551	1.75532	484.807	301.779	9.94443	58.5539	1000
	108	365.025	58.1825	26.9371	12.2679	4.56857	38.5138	0	0	0	0	4.6856	1.74419	488.075	299.865	10.003	58.1825	1000
	109	362.71	57.8134	26.7662	12.1901	4.53959	38.2695	0	0	0	0	4.65587	1.73312	491.323	297.963	10.0612	57.8134	1000
	110	360.409	57.4467	26.5964	12.1127	4.51079	38.0267	0	0	0	0	4.62634	1.72213	494.55	296.073	10.119	57.4467	1000
	111	358.122	57.0823	26.4277	12.0359	4.48218	37.7855	0	0	0	0	4.59699	1.7112	497.756	294.195	10.1765	57.0823	1000
	112	355.851	56.7202	26.26	11.9595	4.45374	37.5458	0	0	0	0	4.56783	1.70035	500.942	292.328	10.2336	56.7202	1000
	113	353.593	56.3604	26.0935	11.8837	4.42549	37.3076	0	0	0	0	4.53885	1.68956	504.108	290.474	10.2903	56.3604	1000
	114	351.35	56.0028	25.9279	11.8083	4.39742	37.071	0	0	0	0	4.51006	1.67884	507.253	288.631	10.3467	56.0028	1000
	115	349.121	55.6476	25.7635	11.7334	4.36952	36.8358	0	0	0	0	4.48145	1.66819	510.379	286.8	10.4027	55.6476	1000
	116	346.907	55.2946	25.6	11.659	4.3418	36.6021	0	0	0	0	4.45302	1.65761	513.485	284.981	10.4584	55.2946	1000
	117	344.706	54.9438	25.4376	11.585	4.31426	36.37	0	0	0	0	4.42478	1.6471	516.571	283.173	10.5137	54.9438	1000
	118	342.52	54.5953	25.2763	11.5115	4.28689	36.1392	0	0	0	0	4.39671	1.63665	519.638	281.377	10.5687	54.5953	1000
	119	340.347	54.249	25.1159	11.4385	4.2597	35.91	0	0	0	0	4.36882	1.62627	522.685	279.592	10.6233	54.249	1000
	120	338.188	53.9048	24.9566	11.3659	4.23268	35.6822	0	0	0	0	4.3411	1.61595	525.713	277.818	10.6776	53.9048	1000
	121	336.042	53.5629	24.7983	11.2938	4.20583	35.4558	0	0	0	0	4.31357	1.6057	528.722	276.056	10.7315	53.5629	1000
	122	333.911	53.2231	24.641	11.2222	4.17915	35.2309	0	0	0	0	4.2862	1.59551	531.711	274.305	10.7851	53.2231	1000
	123	331.793	52.8855	24.4847	11.151	4.15264	35.0074	0	0	0	0	4.25901	1.58539	534.682	272.565	10.8383	52.8855	1000
	124	329.688	52.55	24.3294	11.0803	4.1263	34.7854	0	0	0	0	4.232	1.57533	537.634	270.836	10.8912	52.55	1000
	125	327.596	52.2166	24.175	11.01	4.10012	34.5647	0	0	0	0	4.20515	1.56534	540.567	269.118	10.9438	52.2166	1000
	126	325.518	51.8854	24.0217	10.9401	4.07411	34.3454	0	0	0	0	4.17847	1.55541	543.481	267.411	10.996	51.8854	1000
	127	323.453	51.5563	23.8693	10.8707	4.04827	34.1276	0	0	0	0	4.15197	1.54555	546.377	265.714	11.0479	51.5563	1000
	128	321.402	51.2292	23.7179	10.8018	4.02259	33.9111	0	0	0	0	4.12563	1.53574	549.254	264.029	11.0995	51.2292	1000
	129	319.363	50.9043	23.5674	10.7332	3.99707	33.696	0	0	0	0	4.09946	1.526	552.114	262.354	11.1507	50.9043	1000
	130	317.337	50.5813	23.4179	10.6652	3.97171	33.4822	0	0	0	0	4.07345	1.51632	554.955	260.69	11.2017	50.5813	1000
	131	315.324	50.2605	23.2694	10.5975	3.94652	33.2698	0	0	0	0	4.04761	1.5067	557.778	259.036	11.2523	50.2605	1000
	132	313.324	49.9416	23.1218	10.5303	3.92149	33.0588	0	0	0	0	4.02194	1.49714	560.583	257.393	11.3025	49.9416	1000
	133	311.336	49.6248	22.9751	10.4635	3.89661	32.8491	0	0	0	0	3.99643	1.48764	563.371	255.76	11.3525	49.6248	1000
	134	309.361	49.31	22.8293	10.3971	3.87189	32.6407	0	0	0	0	3.97107	1.47821	566.141	254.138	11.4021	49.31	1000
	135	307.399	48.9972	22.6845	10.3312	3.84733	32.4336	0	0	0	0	3.94588	1.46883	568.893	252.525	11.4515	48.9972	1000
	136	305.449	48.6864	22.5406	10.2656	3.82292	32.2279	0	0	0	0	3.92085	1.45951	571.628	250.924	11.5005	48.6864	1000
	137	303.511	48.3776	22.3976	10.2005	3.79867	32.0234	0	0	0	0	3.89598	1.45025	574.345	249.332	11.5492	48.3776	1000
	138	301.586	48.0707	22.2556	10.1358	3.77458	31.8203	0	0	0	0	3.87127	1.44106	577.045	247.75	11.5976	48.0707	1000
	139	299.673	47.7658	22.1144	10.0715	3.75063	31.6185	0	0	0	0	3.84671	1.43191	579.728	246.179	11.6457	47.7658	1000
	140	297.772	47.4628	21.9741	10.0076	3.72684	31.4179	0	0	0	0	3.82231	1.42283	582.394	244.617	11.6934	47.4628	1000
	141	295.883	47.1617	21.8347	9.94412	3.7032	31.2186	0	0	0	0	3.79806	1.4138	585.043	243.065	11.7409	47.1617	1000
	142	294.006	46.8625	21.6962	9.88104	3.67971	31.0205	0	0	0	0	3.77397	1.40484	587.675	241.523	11.7881	46.8625	1000
	143	292.141	46.5652	21.5586	9.81836	3.65636	30.8238	0	0	0	0	3.75003	1.39592	590.291	239.991	11.835	46.5652	1000
	144	290.288	46.2699	21.4218	9.75608	3.63317	30.6282	0	0	0	0	3.72624	1.38707	592.89	238.469	11.8816	46.2699	1000
	145	288.446	45.9763	21.2859	9.69419	3.61012	30.4339	0	0	0	0	3.7026	1.37827	595.473	236.956	11.9279	45.9763	1000
	146	286.616	45.6847	21.1509	9.63269	3.58722	30.2409	0	0	0	0	3.67911	1.36953	598.039	235.453	11.9738	45.6847	1000
	147	284.798	45.3949	21.0167	9.57159	3.56447	30.0491	0	0	0	0	3.65577	1.36084	600.589	233.959	12.0195	45.3949	1000
	148	282.992	45.1069	20.8834	9.51087	3.54186	29.8584	0	0	0	0	3.63258	1.35221	603.122	232.475	12.065	45.1069	1000
	149	281.196	44.8208	20.7509	9.45054	3.51939	29.669	0	0	0	0	3.60954	1.34363	605.64	231	12.1101	44.8208	1000
	150	279.413	44.5365	20.6193	9.39059	3.49706	29.4808	0	0	0	0	3.58664	1.33511	608.141	229.535	12.1549	44.5365	1000
	151	277.64	44.2539	20.4885	9.33102	3.47488	29.2938	0	0	0	0	3.56389	1.32664	610.627	228.079	12.1995	44.2539	1000
	152	275.879	43.9732	20.3585	9.27183	3.45284	29.108	0	0	0	0	3.54128	1.31822	613.097	226.632	12.2437	43.9732	1000
	153	274.129	43.6943	20.2294	9.21301	3.43093	28.9233	0	0	0	0	3.51882	1.30986	615.552	225.195	12.2877	43.6943	1000
	154	272.39	43.4171	20.101	9.15457	3.40917	28.7399	0	0	0	0	3.4965	1.30155	617.99	223.766	12.3314	43.4171	1000
	155	270.662	43.1417	19.9735	9.0965	3.38754	28.5575	0	0	0	0	3.47432	1.29329	620.414	222.347	12.3749	43.1417	1000
	156	268.945	42.868	19.8468	9.03879	3.36605	28.3764	0	0	0	0	3.45228	1.28509	622.821	220.936	12.418	42.868	1000
	157	267.239	42.5961	19.7209	8.98145	3.3447	28.1964	0	0	0	0	3.43038	1.27694	625.214	219.535	12.4609	42.5961	1000
	158	265.544	42.3259	19.5958	8.92448	3.32348	28.0175	0	0	0	0	3.40862	1.26884	627.592	218.142	12.5035	42.3259	1000
	159	263.859	42.0574	19.4715	8.86787	3.3024	27.8398	0	0	0	0	3.387	1.26079	629.954	216.758	12.5459	42.0574	1000
	160	262.185	41.7906	19.348	8.81161	3.28145	27.6632	0	0	0	0	3.36551	1.25279	632.301	215.383	12.5879	41.7906	1000
	161	260.522	41.5255	19.2253	8.75572	3.26064	27.4877	0	0	0	0	3.34416	1.24484	634.634	214.017	12.6297	41.5255	1000
	162	258.87	41.2621	19.1033	8.70018	3.23995	27.3133	0	0	0	0	3.32295	1.23695	636.952	212.659	12.6713	41.2621	1000
	163	257.228	41.0003	18.9821	8.64499	3.2194	27.1401	0	0	0	0	3.30187	1.2291	639.255	211.31	12.7125	41.0003	1000
	164	255.596	40.7402	18.8617	8.59015	3.19898	26.9679	0	0	0	0	3.28092	1.2213	641.543	209.97	12.7536	40.7402	1000
	165	253.974	40.4818	18.7421	8.53565	3.17868	26.7968	0	0	0	0	3.26011	1.21356	643.817	208.638	12.7943	40.4818	1000
	166	252.363	40.225	18.6232	8.48151	3.15852	26.6269	0	0	0	0	3.23943	1.20586	646.076	207.314	12.8348	40.225	1000
	167	250.762	39.9698	18.505	8.42771	3.13848	26.4579	0	0	0	0	3.21888	1.19821	648.321	205.999	12.875	39.9698	1000
	168	249.172	39.7163	18.3877	8.37424	3.11858	26.2901	0	0	0	0	3.19846	1.19061	650.552	204.693	12.915	39.7163	1000
	169	247.591	39.4643	18.271	8.32112	3.09879	26.1233	0	0	0	0	3.17817	1.18306	652.769	203.394	12.9548	39.4643	1000
	170	246.021	39.214	18.1551	8.26834	3.07914	25.9576	0	0	0	0	3.15801	1.17555	654.972	202.104	12.9942	39.214	1000
	171	244.46	38.9652	18.0399	8.21589	3.0596	25.793	0	0	0	0	3.13798	1.16809	657.16	200.822	13.0335	38.9652	1000
	172	242.909	38.7181	17.9255	8.16377	3.04019	25.6293	0	0	0	0	3.11807	1.16068	659.335	199.548	13.0724	38.7181	1000
	173	241.368	38.4725	17.8118	8.11198	3.02091	25.4668	0	0	0	0	3.09829	1.15332	661.496	198.282	13.1112	38.4725	1000
	174	239.837	38.2284	17.6988	8.06052	3.00175	25.3052	0	0	0	0	3.07864	1.146	663.644	197.024	13.1497	38.2284	1000
	175	238.316	37.9859	17.5865	8.00939	2.9827	25.1447	0	0	0	0	3.05911	1.13873	665.777	195.774	13.1879	37.9859	1000
	176	236.804	37.7449	17.475	7.95858	2.96378	24.9852	0	0	0	0	3.0397	1.13151	667.897	194.532	13.2259	37.7449	1000
	177	235.302	37.5055	17.3641	7.9081	2.94498	24.8267	0	0	0	0	3.02042	1.12433	670.004	193.298	13.2637	37.5055	1000
	178	233.809	37.2676	17.254	7.85793	2.9263	24.6692	0	0	0	0	3.00126	1.1172	672.097	192.072	13.3012	37.2676	1000
	179	232.326	37.0312	17.1445	7.80809	2.90774	24.5127	0	0	0	0	2.98222	1.11011	674.177	190.854	13.3385	37.0312	1000
	180	230.852	36.7963	17.0358	7.75856	2.88929	24.3572	0	0	0	0	2.9633	1.10307	676.244	189.643	13.3755	36.7963	1000
	181	229.388	36.5628	16.9277	7.70934	2.87096	24.2027	0	0	0	0	2.94451	1.09607	678.298	188.44	13.4123	36.5628	1000
	182	227.933	36.3309	16.8203	7.66043	2.85275	24.0492	0	0	0	0	2.92583	1.08912	680.339	187.245	13.4489	36.3309	1000
	183	226.487	36.1004	16.7136	7.61184	2.83466	23.8966	0	0	0	0	2.90727	1.08221	682.367	186.057	13.4852	36.1004	1000
	184	225.05	35.8714	16.6076	7.56355	2.81667	23.745	0	0	0	0	2.88883	1.07535	684.381	184.877	13.5213	35.8714	1000
	185	223.622	35.6439	16.5022	7.51558	2.79881	23.5944	0	0	0	0	2.8705	1.06853	686.384	183.704	13.5572	35.6439	1000
	186	222.204	35.4178	16.3976	7.4679	2.78105	23.4447	0	0	0	0	2.85229	1.06175	688.373	182.539	13.5929	35.4178	1000
	187	220.794	35.1931	16.2935	7.42053	2.76341	23.296	0	0	0	0	2.8342	1.05501	690.35	181.381	13.6283	35.1931	1000
	188	219.394	34.9699	16.1902	7.37345	2.74588	23.1482	0	0	0	0	2.81622	1.04832	692.314	180.23	13.6635	34.9699	1000
	189	218.002	34.748	16.0875	7.32668	2.72846	23.0014	0	0	0	0	2.79835	1.04167	694.266	179.087	13.6985	34.748	1000
	190	216.619	34.5276	15.9854	7.2802	2.71115	22.8555	0	0	0	0	2.7806	1.03506	696.205	177.951	13.7333	34.5276	1000
	191	215.245	34.3086	15.884	7.23402	2.69396	22.7105	0	0	0	0	2.76296	1.0285	698.132	176.822	13.7678	34.3086	1000
	192	213.88	34.0909	15.7833	7.18813	2.67687	22.5664	0	0	0	0	2.74544	1.02197	700.047	175.7	13.8021	34.0909	1000
	193	212.523	33.8747	15.6831	7.14253	2.65989	22.4233	0	0	0	0	2.72802	1.01549	701.95	174.586	13.8362	33.8747	1000
	194	211.175	33.6598	15.5837	7.09723	2.64301	22.281	0	0	0	0	2.71072	1.00905	703.841	173.478	13.8701	33.6598	1000
	195	209.835	33.4463	15.4848	7.0522	2.62625	22.1397	0	0	0	0	2.69352	1.00265	705.72	172.378	13.9038	33.4463	1000
	196	208.504	33.2341	15.3866	7.00747	2.60959	21.9993	0	0	0	0	2.67643	0.996286	707.586	171.284	13.9372	33.2341	1000
	197	207.181	33.0233	15.289	6.96302	2.59303	21.8597	0	0	0	0	2.65946	0.989966	709.441	170.198	13.9705	33.0233	1000
	198	205.867	32.8138	15.192	6.91885	2.57658	21.721	0	0	0	0	2.64259	0.983687	711.284	169.118	14.0035	32.8138	1000
	199	204.561	32.6057	15.0956	6.87496	2.56024	21.5832	0	0	0	0	2.62582	0.977447	713.116	168.045	14.0363	32.6057	1000
	200	203.264	32.3988	14.9999	6.83135	2.544	21.4463	0	0	0	0	2.60917	0.971246	714.936	166.979	14.069	32.3988	1000
	201	201.974	32.1933	14.9047	6.78801	2.52786	21.3103	0	0	0	0	2.59261	0.965085	716.744	165.92	14.1014	32.1933	1000
	202	200.693	31.9891	14.8102	6.74495	2.51183	21.1751	0	0	0	0	2.57617	0.958963	718.541	164.868	14.1336	31.9891	1000
	203	199.42	31.7862	14.7162	6.70216	2.49589	21.0408	0	0	0	0	2.55983	0.95288	720.326	163.822	14.1656	31.7862	1000
	204	198.155	31.5845	14.6229	6.65965	2.48006	20.9073	0	0	0	0	2.54359	0.946835	722.1	162.782	14.1974	31.5845	1000
	205	196.898	31.3842	14.5301	6.6174	2.46433	20.7747	0	0	0	0	2.52745	0.940829	723.863	161.75	14.229	31.3842	1000
	206	195.649	31.1851	14.4379	6.57543	2.44869	20.6429	0	0	0	0	2.51142	0.934861	725.615	160.724	14.2604	31.1851	1000
	207	194.408	30.9872	14.3463	6.53371	2.43316	20.5119	0	0	0	0	2.49549	0.92893	727.356	159.704	14.2916	30.9872	1000
	208	193.174	30.7907	14.2553	6.49227	2.41773	20.3818	0	0	0	0	2.47966	0.923038	729.085	158.691	14.3226	30.7907	1000
	209	191.949	30.5954	14.1649	6.45108	2.40239	20.2525	0	0	0	0	2.46393	0.917182	730.804	157.685	14.3534	30.5954	1000
	210	190.731	30.4013	14.075	6.41016	2.38715	20.1241	0	0	0	0	2.4483	0.911364	732.511	156.684	14.384	30.4013	1000
	211	189.521	30.2084	13.9858	6.3695	2.37201	19.9964	0	0	0	0	2.43277	0.905583	734.208	155.69	14.4144	30.2084	1000
	212	188.319	30.0168	13.897	6.32909	2.35696	19.8696	0	0	0	0	2.41734	0.899838	735.894	154.703	14.4446	30.0168	1000
	213	187.125	29.8264	13.8089	6.28894	2.34201	19.7435	0	0	0	0	2.402	0.89413	737.57	153.721	14.4746	29.8264	1000
	214	185.938	29.6372	13.7213	6.24905	2.32715	19.6183	0	0	0	0	2.38676	0.888458	739.234	152.746	14.5045	29.6372	1000
	215	184.758	29.4492	13.6342	6.20941	2.31239	19.4938	0	0	0	0	2.37162	0.882822	740.888	151.777	14.5341	29.4492	1000
	216	183.586	29.2624	13.5478	6.17002	2.29772	19.3702	0	0	0	0	2.35658	0.877222	742.532	150.814	14.5636	29.2624	1000
	217	182.421	29.0767	13.4618	6.13088	2.28314	19.2473	0	0	0	0	2.34163	0.871657	744.165	149.858	14.5928	29.0767	1000
	218	181.264	28.8923	13.3764	6.09199	2.26866	19.1252	0	0	0	0	2.32678	0.866128	745.788	148.907	14.6219	28.8923	1000
	219	180.114	28.709	13.2916	6.05334	2.25427	19.0039	0	0	0	0	2.31202	0.860634	747.401	147.963	14.6508	28.709	1000
	220	178.972	28.5269	13.2072	6.01494	2.23997	18.8833	0	0	0	0	2.29735	0.855174	749.003	147.024	14.6795	28.5269	1000
	221	177.837	28.3459	13.1235	5.97679	2.22576	18.7635	0	0	0	0	2.28278	0.84975	750.595	146.091	14.7081	28.3459	1000
	222	176.708	28.1661	13.0402	5.93887	2.21164	18.6445	0	0	0	0	2.2683	0.844359	752.178	145.165	14.7364	28.1661	1000
	223	175.587	27.9874	12.9575	5.9012	2.19761	18.5262	0	0	0	0	2.25391	0.839003	753.75	144.244	14.7646	27.9874	1000
	224	174.474	27.8099	12.8753	5.86377	2.18367	18.4087	0	0	0	0	2.23961	0.833681	755.312	143.329	14.7926	27.8099	1000
	225	173.367	27.6335	12.7936	5.82657	2.16982	18.2919	0	0	0	0	2.2254	0.828392	756.864	142.419	14.8204	27.6335	1000
	226	172.267	27.4582	12.7125	5.78961	2.15605	18.1759	0	0	0	0	2.21128	0.823137	758.406	141.516	14.8481	27.4582	1000
	227	171.174	27.284	12.6318	5.75288	2.14238	18.0606	0	0	0	0	2.19726	0.817916	759.939	140.618	14.8755	27.284	1000
	228	170.088	27.1109	12.5517	5.71639	2.12879	17.946	0	0	0	0	2.18332	0.812727	761.462	139.726	14.9028	27.1109	1000
	229	169.01	26.939	12.4721	5.68013	2.11528	17.8322	0	0	0	0	2.16947	0.807572	762.975	138.84	14.9299	26.939	1000
	230	167.937	26.7681	12.393	5.64409	2.10187	17.7191	0	0	0	0	2.15571	0.802449	764.478	137.959	14.9569	26.7681	1000	DALYs lost/death	26.1662
			13856.1				9145.3								71216.6	2213.73	13856.1		HoT	604.269
															HoT	0
															Total	2213.73

## Sheet: Data tables
							Categorical results										ICER
							DTS	1	2	3							-63.3123	1	2	3
							1	LCLE	LCLE	DTS							1	236.533	1040.76	-1139.87
							0.5	LCLE	DTS	DTS							0.5	106.576	-27.9525	-63.3123
							0.25	LCLE	DTS	DTS							0	128.874	11.2333	14.5755
							0	C/E	C/E	C/E							0	128.874	11.2333	14.5755
	Input cells for data table				Cost ACT	Cost Std	DALYs ACT	DALYs Std	Diff $	Diff eff	ICER		Decision threshold
Incidence	r	3	3	Per 1000	31801.7	71216.6	1591.18	2213.73	-39414.9	622.547	-63.3123		360
access	c	0.5
	Variables for decision threshold
	1	25	25
	2	150	150
	3	360	360
	4	720	720
	5	Custom value - 1400	1400
	Results view
	Categorical result
	ICER

## Sheet: LE table
	Discount rate	0.03
	LE undiscounted	52
	LE discounted	26.1662
	Life years remaining	Discounted value of year	accumulated value
	1	0.970874	0.970874
	2	0.942596	1.91347
	3	0.915142	2.82861
	4	0.888487	3.7171
	5	0.862609	4.57971
	6	0.837484	5.41719
	7	0.813092	6.23028
	8	0.789409	7.01969
	9	0.766417	7.78611
	10	0.744094	8.5302
	11	0.722421	9.25262
	12	0.70138	9.954
	13	0.680951	10.635
	14	0.661118	11.2961
	15	0.641862	11.9379
	16	0.623167	12.5611
	17	0.605016	13.1661
	18	0.587395	13.7535
	19	0.570286	14.3238
	20	0.553676	14.8775
	21	0.537549	15.415
	22	0.521893	15.9369
	23	0.506692	16.4436
	24	0.491934	16.9355
	25	0.477606	17.4131
	26	0.463695	17.8768
	27	0.450189	18.327
	28	0.437077	18.7641
	29	0.424346	19.1885
	30	0.411987	19.6004
	31	0.399987	20.0004
	32	0.388337	20.3888
	33	0.377026	20.7658
	34	0.366045	21.1318
	35	0.355383	21.4872
	36	0.345032	21.8323
	37	0.334983	22.1672
	38	0.325226	22.4925
	39	0.315754	22.8082
	40	0.306557	23.1148
	41	0.297628	23.4124
	42	0.288959	23.7014
	43	0.280543	23.9819
	44	0.272372	24.2543
	45	0.264439	24.5187
	46	0.256737	24.7754
	47	0.249259	25.0247
	48	0.241999	25.2667
	49	0.23495	25.5017
	50	0.228107	25.7298
	51	0.221463	25.9512
	52	0.215013	26.1662
	53	0.20875	26.375
	54	0.20267	26.5777
	55	0.196767	26.7744
	56	0.191036	26.9655
	57	0.185472	27.1509
	58	0.18007	27.331
	59	0.174825	27.5058
	60	0.169733	27.6756
	61	0.164789	27.8404
	62	0.15999	28.0003
	63	0.15533	28.1557
	64	0.150806	28.3065
	65	0.146413	28.4529
	66	0.142149	28.595
	67	0.138009	28.733
	68	0.133989	28.867
	69	0.130086	28.9971
	70	0.126297	29.1234
	71	0.122619	29.246
	72	0.119047	29.3651
	73	0.11558	29.4807
	74	0.112214	29.5929
	75	0.108945	29.7018
	76	0.105772	29.8076
	77	0.102691	29.9103
	78	0.0997003	30.01
	79	0.0967964	30.1068
	80	0.0939771	30.2008
